# Supplementary material for: Sex-Dependent Variation of Pumpkin (Cucurbita maxima cv. Big Max) Nectar and Nectaries as Determined by Proteomics and Metabolomics
Source: Front Plant Sci. 2018 Jun 29;9:860. doi: 10.3389/fpls.2018.00860 (PMC6034135; doi:10.3389/fpls.2018.00860)
Supplement: Supplementary file 1 [file Data_Sheet_1.XLSX]

## Sheet: Simplified
Supplementary Table 1	Metabolite concentrations (M) from untargeted total metabolite and targeted amino acid analyses of Cucurbita maxima cv Big Max nectar. * Indicates metabolites with significantly different concentration between male and female nectar, p-value < 0.05
Metabolite Name	NIST ID	Retention Index	Retention Time (min)	Concentration (M)
				Female Mean	Female S.E.	Male Mean	Male S.E.
Untargeted Polar
Fructose	149357	1909	27.56	0.21204	0.0122864	0.261406	0.019989
Glucose	306820	1936	28.1	0.146113	0.0085311	0.17547	0.0137504
*Sucrose	24810	2712	41.1881	1.70498	0.0845646	1.46296	0.0478159
*Glycolic acid	352446	1091.41	8.55316	1.0231e-05	1.48112e-06	3.09954e-06	5.13518e-07
4-Hydroxybutanoic acid	379120	1235.17	12.1715	3.87857e-05	1.52331e-05	3.09954e-06	5.13518e-07
*Phosphate	334839	1278.32	13.2542	0.000346375	0.000101825	3.09954e-06	5.13518e-07
Glycerol	408165	1280.05	13.2402	0.0002731	4.37298e-05	0.000271138	7.7548e-05
*Butyl caprylate	280555	1361.75	15.2726	2.29224e-06	8.43702e-07	0.000113877	1.67739e-05
*4-methoxy-2-hydroxybenzyl alcohol	333352	1639.2	22.46	0.000161198	2.10061e-05	1.68908e-05	5.74745e-06
Xylose	380184	1702.07	23.3032	0.000207779	4.83589e-05	0.000113428	1.9081e-05
Xylitol	24267	1721.79	23.7343	0.000135587	1.71786e-05	0.000103011	1.16405e-05
p-Coumaric alcohol	79087	1794.4	25.3903	1.12002e-05	3.92867e-06	3.09954e-06	5.13518e-07
*Glucitol	58376	1975.77	28.8999	1.69948e-07	2.07682e-08	0.00322899	0.000440972
Mannitol	380338	2027.76	30.0332	0.000380041	0.000208578	0.000756771	5.93224e-05
Myo-Inositol	18524	2125.26	31.7493	0.000171067	4.59822e-05	0.000515137	0.000147707
*Galactose	380412	2173.03	32.6281	4.73282e-05	1.93404e-05	0.000707657	0.000135776
Maltose	380101	2838	43.1178	0.00014888	3.43255e-05	0.0021034	0.000748379
Melibiose	79229	2933.1	44.4156	4.30567e-06	1.64374e-06	3.09954e-06	5.13518e-07
BJN_GCMS_Maxima_PO_1105.2_311-223-133	N/A	1105.2	8.86003	1.69948e-07	2.07682e-08	1.86367e-05	8.26637e-06
*BJN_GCMS_Maxima_PO_1142_147-191-218_Ethylene glycol, 2TMS	N/A	1142.68	9.79658	2.28509e-05	2.68451e-06	0.000189746	4.31699e-05
*BJN_GCMS_Maxima_PO_1222.3_147-160-103	N/A	1222.3	11.8941	2.91681e-05	4.00299e-06	3.09954e-06	5.13518e-07
*BJN_GCMS_Maxima_PO_1450.7_147-117-161_Threose, 3TMS, MO	N/A	1450.7	17.52	1.40612e-05	2.16372e-06	5.81119e-06	1.67111e-06
*BJN_GCMS_Maxima_PO_1465.4_205-147-117_Threose, 3TMS, MO	N/A	1465.4	17.89	7.76995e-05	1.09793e-05	2.84376e-05	1.30586e-05
BJN_GCMS_Cucurbita_PO_1521.2_217-147-205_L-Threitol	N/A	1521.2	19.226	0.000184109	1.89174e-05	0.000165969	1.71621e-05
BJN_GCMS_Maxima_PO_1567.0_219-147-117	N/A	1567	20.3317	5.91671e-06	1.52666e-06	3.09954e-06	5.13518e-07
BJN_GCMS_Maxima_PO_1579.7_151-240-209	N/A	1579.7	20.637	7.23409e-06	4.263e-06	3.09954e-06	5.13518e-07
*BJN_GCMS_Maxima_PO_ 1630.7_204-217-191_Rhamnose, 4TMS	N/A	1630.7	21.6745	1.69948e-07	2.07682e-08	4.2032e-05	6.44253e-06
*BJN_GCMS_Cucurbita_PO_1634.3_217-147-231	N/A	1634.3	21.7511	1.69948e-07	2.07682e-08	1.09717e-05	2.03051e-06
*BJN_GCMS_Maxima_PO_1639.1_217-204-191_Arabinose, 4TMS	N/A	1639.03	21.8575	1.69948e-07	2.07682e-08	4.22753e-05	6.51278e-06
*BJN_GCMS_Maxima_PO_1665.5_179-205-294_1-Phenyl-1,2-ethanediol, 2TMS	N/A	1665.5	22.56	4.22468e-05	1.28413e-05	3.09954e-06	5.13518e-07
BJN_GCMS_Maxima_PO_1723.7_307-217-103_pentose	N/A	1723.7	23.838	3.3508e-06	9.8832e-07	3.09954e-06	5.13518e-07
*BJN_GCMS_Cucurbita_PO_1783.2_217-147-450_Pentose	N/A	1783.2	24.9564	0.000309147	7.33021e-05	0.00124999	0.000170055
*BJN_GCMS_Maxima_PO_1790.5_217-147-450	N/A	1790.2	25.1771	1.69948e-07	2.07682e-08	3.01306e-05	5.90459e-06
BJN_GCMS_Maxima_PO_1799.5_257-147-360	N/A	1799.5	25.5046	7.57331e-06	2.73031e-06	3.09954e-06	5.13518e-07
BJN_GCMS_Maxima_PO_1826.4_217-147-437	N/A	1826.4	26.042	4.6996e-06	2.51965e-06	3.09954e-06	5.13518e-07
*BJN_GCMS_Maxima_PO_2001.4_204-361-217	N/A	1999.8	29.3899	1.69948e-07	2.07682e-08	8.8869e-05	1.80522e-05
*BJN_GCMS_Cucurbita_PO_2229.5_204-217-361_disaccharide	N/A	2229.5	33.6879	7.57432e-06	8.89389e-07	3.05467e-05	4.65113e-06
BJN_GCMS_Maxima_PO_2426.5_204-217-331	N/A	2426.4	36.8384	1.69948e-07	2.07682e-08	3.98177e-05	2.17569e-05
Untargeted Non-Polar
2,3-Butanediol	186434	1152.75	10.2921	9.39079e-08	2.5111e-08	1.82577e-06	6.77855e-07
*Anisyl alcohol	365096	1403.4	16.86	9.79358e-05	1.02399e-05	9.34491e-06	2.68139e-06
*Gastrodigenin	79072	1512.7	19.3	0.000574314	0.000104505	4.65999e-05	1.62489e-05
*BJN_GCMS_Maxima_NP_1153.1_245-246-260	N/A	1133	10.2906	3.36194e-06	7.54579e-07	5.99492e-08	2.75536e-08
*BJN_GCMS_Maxima_NP_1319.4_247-155-262	N/A	1322.28	14.5979	2.30452e-05	4.41686e-06	5.99492e-08	2.75536e-08
*BJN_GCMS_Maxima_NP_1507.3_253-268	N/A	1499.22	19.0678	9.39079e-08	2.5111e-08	4.74136e-05	1.73097e-05
BJN_GCMS_Maxima_NP_1547.1_205-161-131	N/A	1549.79	20.2876	9.39079e-08	2.5111e-08	3.83033e-06	2.20705e-06
*BJN_GCMS_Maxima_NP_1570.0_103-243-447	N/A	1567.36	20.6934	2.84879e-06	8.92725e-07	5.99492e-08	2.75536e-08
BJN_GCMS_Maxima_NP_1781.2_147-217	N/A	1780.5	25.4909	1.03478e-05	3.03571e-06	1.70278e-05	7.32284e-06
BJN_GCMS_Maxima_NP_1836.7_437-218-219	N/A	1833.9	26.6891	9.39079e-08	2.5111e-08	3.59758e-06	1.42116e-06
BJN_GCMS_Maxima_NP_1867.7_204-132-116	N/A	1871.48	27.3583	1.17285e-05	4.5438e-06	1.29673e-05	4.59554e-06
BJN_GCMS_Maxima_NP_1723.1_217-204-73	N/A	2012.48	28.3637	9.39079e-08	2.5111e-08	5.47856e-06	1.85955e-06
*BJN_GCMS_Maxima_NP_1917.6_204-217	N/A	1917.6	28.4688	1.40349e-05	9.18882e-06	3.7936e-06	1.4642e-06
BJN_GCMS_Maxima_NP_2009.2_204-217-205	N/A	1953.71	29.0522	1.46615e-05	8.23114e-06	5.99492e-08	2.75536e-08
BJN_GCMS_Maxima_NP_1917.6_204-217	N/A	1967.42	29.2111	1.88946e-06	1.03325e-06	5.99492e-08	2.75536e-08
BJN_GCMS_Maxima_NP_1925.9_204_191_205	N/A	1967.28	29.364	9.39079e-08	2.5111e-08	6.16348e-06	2.85054e-06
Targeted Aminio Acid
*Alanine	N/A	1670.95	1.38436	0.000117299	1.41396e-05	0.000212221	3.96266e-05
*Glycine	N/A	1711.75	1.50531	3.58368e-06	7.30474e-07	7.57777e-06	1.2646e-06
*Tryptophan	N/A	3260	5.5479	2.32593e-07	6.68246e-08	5.7429e-07	1.1227e-07
Valine	N/A	1779.52	1.70631	1.19013e-05	1.69058e-06	1.43742e-05	2.51915e-06
Leucine	N/A	1852.14	1.92918	3.34615e-06	4.35338e-07	4.7745e-06	1.41201e-06
Isoleucine	N/A	1871.53	1.98946	1.18554e-05	2.03084e-06	1.1751e-05	2.74985e-06
Threonine	N/A	1944.57	2.21658	1.3147e-06	3.6012e-07	2.14924e-06	2.54581e-07
Serine	N/A	1960.27	2.26543	5.66147e-06	1.42083e-06	9.49518e-06	2.20146e-06
Proline	N/A	1980.37	2.32793	3.04471e-05	4.57694e-06	4.52159e-05	9.21809e-06
Asparagine	N/A	2017.03	2.43987	1.01639e-05	1.78255e-06	7.73907e-06	1.61068e-06
Aspartic acid	N/A	2207.2	3.00617	6.8893e-06	2.76049e-06	5.18003e-06	7.24526e-07
Methionine	N/A	2219.67	3.04111	1.38098e-06	2.80536e-07	1.86411e-06	5.48339e-07
Glutamic acid	N/A	2341.76	3.38292	1.18453e-05	2.39654e-06	1.25185e-05	1.60069e-06
Phenylalanine	N/A	2352.53	3.4131	1.14516e-05	1.80797e-06	1.39489e-05	1.72885e-06
Lysine	N/A	2885.6	4.7411	2.39231e-07	8.59936e-08	7.1601e-07	3.06296e-07
Tyrosine	N/A	3107.42	5.22782	5.17083e-07	1.4821e-07	7.48124e-07	1.7349e-07
4-Hydroxyproline	N/A	2276	3.1989	8.68155e-07	6.64218e-07	5.39497e-07	1.18102e-07
GABA	N/A	1955.95	2.25203	3.29123e-05	4.33911e-06	2.17938e-05	4.39815e-06
β-alanine	N/A	1802.14	1.7737	1.30923e-05	2.72921e-06	1.54869e-05	3.0635e-06
BJN_GCMS_Maxima_AA_2032_107-166	N/A	2032.66	2.48651	3.83562e-06	8.90638e-07	3.34997e-06	1.15565e-06
BJN_GCMS_Maxima_AA_2068_124-95-106	N/A	2071.45	2.60232	1.46862e-05	4.72194e-06	1.30026e-05	6.31024e-06
BJN_GCMS_Maxima_AA_2088_107-166-123	N/A	2088.99	2.65459	7.52414e-06	1.42028e-06	6.0435e-06	2.36512e-06
BJN_GCMS_Maxima_AA_2266_136-137-121	N/A	2266.26	3.17154	5.45154e-06	5.7954e-07	2.47921e-06	1.01201e-06
BJN_GCMS_Maxima_AA_2436_121-149-133	N/A	2437.38	3.64279	8.94938e-07	1.92485e-07	1.26195e-06	2.4638e-07
BJN_GCMS_Maxima_AA_2464_107-123-210	N/A	2465.03	3.71441	3.00094e-06	9.57447e-07	2.23006e-06	9.54415e-07
BJN_GCMS_Maxima_AA_2576_113-126-114	N/A	2576.18	4.00235	1.4677e-06	4.60318e-07	9.78831e-07	2.66864e-07
BJN_GCMS_Maxima_AA_2613_98-70-81	N/A	2615	4.10031	2.64589e-06	9.74845e-07	1.57155e-06	5.28219e-07
BJN_GCMS_Maxima_AA_2629_164-147-206	N/A	2629.53	4.1355	1.48776e-06	6.26569e-07	2.328e-06	8.36055e-07
BJN_GCMS_Maxima_AA_2640_69-103-121	N/A	2642.88	4.16776	7.166e-06	2.09579e-06	5.3888e-06	1.89016e-06
BJN_GCMS_Maxima_AA_2715_240-137-154	N/A	2716.13	4.34505	1.2152e-06	2.81012e-07	5.89358e-07	2.38054e-07
BJN_GCMS_Maxima_AA_2948_93-84-57	N/A	2950.09	4.88644	7.87622e-06	3.7005e-06	7.46243e-06	3.47837e-06
BJN_GCMS_Maxima_AA_2992_219-126-96	N/A	2992.75	4.9827	5.73318e-06	2.6112e-06	4.32555e-06	2.03041e-06
BJN_GCMS_Maxima_AA_3054_189-87-171	N/A	3055.4	5.11698	2.08734e-06	1.0008e-06	1.3071e-06	7.31623e-07
BJN_GCMS_Maxima_AA_3215_263-126-171	N/A	3213.84	5.45336	4.04881e-05	1.34713e-05	3.57141e-05	1.12399e-05
