# Supplementary material for: Sex-Dependent Variation of Pumpkin (Cucurbita maxima cv. Big Max) Nectar and Nectaries as Determined by Proteomics and Metabolomics
Source: Front Plant Sci. 2018 Jun 29;9:860. doi: 10.3389/fpls.2018.00860 (PMC6034135; doi:10.3389/fpls.2018.00860)
Supplement: Supplementary file 2 [file Data_Sheet_2.XLSX]

## Sheet: C. maxima_Nectar_Proteome
Supplementary Table 2	Proteome of Cucurbita maxima nectar of pooled nectar collected from three individual flowers of either male or female sex. The Uniprot-SwissProt (sprot) and TrEMBL (uniprot_trembl) databases were used for peptide identification.* denotes a male unique protein, **denotes a female unique protein
Identified Proteins	Accession Number	Species	Molecular Weight	Database Source	Total Spectrum Count	Percentage Sequence Coverage	Peptide Sequences (separated by underscore)
Probable galactinol--sucrose galactosyltransferase 2**	RFS2_ARATH	Arabidopsis thaliana	85 kDa	uniprot_trembl_130912.fasta	2	0.037	AISGGPVYVSDAPGK_ASDDFYPR_EIPLETQFLLLETK_FGAYSSAKPR_NTFHDTNSDAITGYVK_AISGGPVYVSDAPGK_EIPLETQFLLLETK
Cysteine proteinase inhibitor**	P94012_CUCMA	Cucurbita maxima	95 kDa	uniprot_trembl_130912.fasta	2	0.0346	ISNLQFAFLQEVSK_SLLYEALVFEEKPK
4-alpha-glucanotransferase, putative*	B9SCF0_RICCO	Ricinus communis	104 kDa	uniprot_trembl_130912.fasta	3	0.03	DFFETSDHSQWGR_SENDLGVGEFLDLK
5-methyltetrahydropteroyltriglutamate--homocysteine methyltransferase*	METE_CATRO	Catharanthus roseus	85 kDa	sprot_20130530.fasta	3	0.051	FALESFWDGK_IPSTEEIADRINK_YGAGIGPGVYDIHSPR
5-methyltetrahydropteroyltriglutamate--homocysteine methyltransferase*	METE_SOLSC	Solenostemon scutellarioides	85 kDa	sprot_20130530.fasta	3	0.0562	AGINVIQIDEAALR_IPSTEEIADRINK_YGAGIGPGVYDIHSPR
Aconitate hydratase, cytoplasmic*	ACOC_CUCMA	Cucurbita maxima	98 kDa	sprot_20130530.fasta	3	0.0468	IRPGQDVTVTTDSGK_SGEDADSLGLTGHER_TSLAPGSGVVTK
Enolase 1*	ENO1_HEVBR	Hevea brasiliensis	48 kDa	sprot_20130530.fasta	2	0.099	VNQIGSVTESIEAVK_YGQDATNVGDEGGFAPNIQENKEGLELLK
Invertase 2*	B6V3B8_CUCME	Cucumis melo	70 kDa	uniprot_trembl_130912.fasta	2	0.0492	DFRDPTTAWLGPDGK_VLVDHSIVESFGQGGR
Fructose-bisphosphate aldolase, cytoplasmic isozyme 2*	ALF2_PEA	Pisum sativum	38 kDa	sprot_20130530.fasta	2	0.0696	ANSEATLGTYK_GILAADESTGTIGK
Polygalacturonase*	E3VSV7_CUCPE	Cucurbita pepo	44 kDa	uniprot_trembl_130912.fasta	2	0.0529	ITISDVTCGPGHGISIGSLGK_KITISDVTCGPGHGISIGSLGK
Putative uncharacterized protein *	F6HQQ7_VITVI	Vitis vinifera	112 kDa	uniprot_trembl_130912.fasta	6	0.0386	GQETPGEDPLLSSK_LGFFDGNPSK_WGRGQETPGEDPLLSSK_GQETPGEDPLLSSK_LGFFDGNPSK_WGRGQETPGEDPLLSSK
Uncharacterized protein*	I1JZ72_SOYBN	Glycine max	43 kDa	uniprot_trembl_130912.fasta	2	0.0312	IPISCSCVDGIR_IPISCSCVDGIRK
4-alpha-glucanotransferase DPE2	DPE2_ORYSJ	Oryza sativa subsp. japonica	108 kDa	sprot_20130530.fasta	4	0.0402	DFFETSDHSQWGR_EETINDPTNPK_SNEDLGVGEFLDLK
ATP synthase subunit alpha, mitochondrial	ATPAM_PEA	Pisum sativum	55 kDa	sprot_20130530.fasta	3	0.0769	AVDSLVPIGR_LTEVLKQPQYAPLPIEK_VVDALGVPIDGR_VVDALGVPIDGR_VVSVGDGIAR
ATP synthase subunit beta-1, mitochondrial	ATPBM_ARATH	Nicotiana plumbaginifolia	60 kDa	sprot_20130530.fasta	8	0.222	EAPAFVEQATEQQILVTGIK_FTQANSEVSALLGR_IPSAVGYQPTLATDLGGLQER_QISELGIYPAVDPLDSTSR_TIAMDGTEGLVR_VGLTGLTVAEHFR_VLNTGSPITVPVGR_VVDLLAPYQR_EAPAFVEQATEQQILVTGIK_IGLFGGAGVGK_IPSAVGYQPTLATDLGGLQER_QISELGIYPAVDPLDSTSR_TIAMDGTEGLVR_VGLTGLTVAEHFR
ATP synthase subunit beta, mitochondrial	ATPBM_NICPL	Arabidopsis thaliana	60 kDa	sprot_20130530.fasta	5	0.137	FTQANSEVSALLGR_IPSAVGYQPTLASDLGALQER_QISELGIYPAVDPLDSTSR_TIAMDGTEGLVR_VVDLLAPYQR_IGLFGGAGVGK_MLSPHILGEEHYNTAR_QISELGIYPAVDPLDSTSR_TIAMDGTEGLVR
ATP synthase subunit beta, mitochondrial	ATPBM_MAIZE	Zea mays	59 kDa	sprot_20130530.fasta	8	0.222	EAPAFVEQATEQQILVTGIK_FTQANSEVSALLGR_IPSAVGYQPTLATDLGGLQER_QISELGIYPAVDPLDSTSR_TIAMDGTEGLVR_VGLTGLTVAEHFR_VLNTGSPITVPVGR_VVDLLAPYQR_EAPAFVEQATEQQILVTGIK_IGLFGGAGVGK_IPSAVGYQPTLATDLGGLQER_QISELGIYPAVDPLDSTSR_TIAMDGTEGLVR_VGLTGLTVAEHFR
Adenosylhomocysteinase 1	SAHH1_ARATH	Arabidopsis thaliana	53 kDa	sprot_20130530.fasta	1	0.0289	LVGVSEETTTGVK_LVGVSEETTTGVKR_IVGVSEETTTGVKR
Alkaline alpha galactosidase 2	K7UHM4_MAIZE	Zea mays	87 kDa	uniprot_trembl_130912.fasta	2	2.8	AISGGPVYVSDAPGK_ASDDFYPR
Alkaline alpha galactosidase 3	H6WX41_CUCSA	Cucumis sativus	86 kDa	uniprot_trembl_130912.fasta	5	0.0805	AISGGPVYVSDAPGK_ASDDFYPR_EIPLETQFLLLETK_FGAYSSAKPR_NTFHDTNSDAITGYVK_AISGGPVYVSDAPGK_EIPLETQFLLLETK
Alpha-glucan phosphorylase, H isozyme	PHSH_SOLTU	Triticum aestivum	94 kDa	sprot_20130530.fasta	1	0.0131	HMEIIEEIDKR_TIAYTNHTVLPEALEK_HMEIIEEIDKR
Alpha-glucan phosphorylase, H isozyme	PHSH_WHEAT	Solanum tuberosum	95 kDa	sprot_20130530.fasta	2	0.0322	HMEIIEEIDKR_TIAYTNHTVLPEALEK_HMEIIEEIDKR
Annexin	E5GCK3_CUCME	Cucumis melo subsp. melo	72 kDa	uniprot_trembl_130912.fasta	2	0.0445	SLEEDVAASTNDDLR_IAYEQLFQEDLIK_SLEEDVAASTNDDLR
Beta-galactosidase	I1LKE7_SOYBN	Glycine max	91 kDa	uniprot_trembl_130912.fasta	5	0.0311	NCGKPSQTLYHVPR_VLVSGSIHYPR_NCGKPSQTLYHVPR_RVLVSGSIHYPR_VLVSGSIHYPR
Bifunctional enolase 2/transcriptional activator	ENO2_ARATH	Arabidopsis thaliana	48 kDa	sprot_20130530.fasta	4	0.124	YGQDATNVGDEGGFAPNIQENK_YGQDATNVGDEGGFAPNIQENKEGLELLK_ISGDALKDLYK_VNQIGSVTESIEAVK_YGQDATNVGDEGGFAPNIQENKEGLELLK
Fructose-bisphosphate aldolase (Fragment)	C6T4L8_SOYBN	Glycine max	29 kDa	uniprot_trembl_130912.fasta	3	0.0696	SKYQDELIANAAYIGTPGK_YQDELIANAAYIGTPGK_SKYQDELIANAAYIGTPGK_YQDELIANAAYIGTPGK
Fructose-bisphosphate aldolase	I1JH86_SOYBN	Glycine max	38 kDa	uniprot_trembl_130912.fasta	3	0.0696	SKYQDELIANAAYIGTPGK_YQDELIANAAYIGTPGK_SKYQDELIANAAYIGTPGK_YQDELIANAAYIGTPGK
Glutathione S-transferase	Q8GT24_CUCMA	Cucurbita maxima	23 kDa	uniprot_trembl_130912.fasta	2	0.159	AITQYISGNYASNGTELIPK_SEADLGQVLDIYEK_SEADLGQVLDIYEK
Heat shock cognate protein 80	HSP80_SOLLC	Solanum lycopersicum	80 kDa	sprot_20130530.fasta	4	0.0758	GIVDSEDLPLNISR_KAVENSPFLEK_KPEEITKEEYAAFYK_SLTNDWEEHLAVK_ADLVNNLGTIAR
Heat shock protein 81-1	HSP81_ORYSI	Oryza sativa subsp. indica	80 kDa	sprot_20130530.fasta	5	0.0959	GIVDSEDLPLNISR_KAVENSPFLEK_KPEEITKEEYAAFYK_SGDELTSLKDYVTR_SLTNDWEEHLAVK
Isocitrate dehydrogenase [NADP]	IDHC_SOYBN	Glycine max	46 kDa	sprot_20130530.fasta	2	0.063	SKFEAAGIWYEHR_TIEAEAAHGTVTR_TIEAEAAHGTVTR
Malate dehydrogenase, cytoplasmic	MDHC_MEDSA	Medicago sativa	36 kDa	sprot_20130530.fasta	4	0.148	ALGQISER_KLDLTAEELTEEK_MELVDAAFPLLK_VLVVANPANTNALILK_MELVDAAFPLLK_VLVVANPANTNALILK
Malate dehydrogenase, cytoplasmic	MDHC_MESCR	Mesembryanthemum crystallinum	35 kDa	sprot_20130530.fasta	4	0.148	ALGQISER_KLDLTAEELTEEK_MELVDAAFPLLK_VLVVANPANTNALILK_MELVDAAFPLLK_VLVVANPANTNALILK
Phosphorylase	B2DG14_CUCMA	Cucurbita maxima	96 kDa	uniprot_trembl_130912.fasta	7	0.147	ALTNAIGNLNTQDAYADALNK_DGQEEVAEDWLEK_DSWEWSEFPSK_FEPEQAYYATAESVR_IADNADLQAEWASAK_LGHDLEELVEQEK_LVNDVGAVVNTDPEINSYLK_TIAYTNHTVLPEALEK_ALTNAIGNLNTQDAYADALNK_IADNADLQAEWASAK
Beta-glucosidase, putative	B9RIY8_RICCO	Ricinus communis	84 kDa	uniprot_trembl_130912.fasta	4	0.0412	GQETPGEDPLLSSK_HYTAYDLDNWKGTDR_WGRGQETPGEDPLLSSK_GQETPGEDPLLSSK_HYTAYDLDNWKGTDR_WGRGQETPGEDPLLSSK
Pyrophosphate-energized vacuolar membrane proton pump	AVP_VIGRR	Vigna radiata var. radiata	80 kDa	sprot_20130530.fasta	4	0.0536	AADVGADLVGK_AADVGADLVGKVER_TDALDAAGNTTAAIGK_YIEAGASEHAR_AADVGADLVGK_AADVGADLVGKVER
Uncharacterized protein	M5XEG3_PRUPE	Prunus persica	51 kDa	uniprot_trembl_130912.fasta	6	0.172	SLNNQFASFIDKVR_TNAENEFVTIK_FLEQQNQVLQTKWELLQQVDTSTR_GSYGSGGGSYGSGGGGGGHGSYGSGSSSGGYR_NKLNDLEDALQQAK_SLNNQFASFIDKVR_TNAENEFVTIKK_SLNNQFASFIDKVR_TNAENEFVTIK
Uncharacterized protein	M5WS55_PRUPE	Prunus persica	47 kDa	uniprot_trembl_130912.fasta	6	0.172	SLNNQFASFIDKVR_TNAENEFVTIK_FLEQQNQVLQTKWELLQQVDTSTR_GSYGSGGGSYGSGGGGGGHGSYGSGSSSGGYR_NKLNDLEDALQQAK_SLNNQFASFIDKVR_TNAENEFVTIKK_SLNNQFASFIDKVR_TNAENEFVTIK
Uncharacterized protein	M4E6A7_BRARP	Brassica rapa subsp. pekinensis	84 kDa	uniprot_trembl_130912.fasta	10	0.0952	AYNGNLIAHLR_SVDTYLFALYDENLKPGPGSER_YMNMFDAQVDAIR_AYNGNLIAHLR_SVDTYLFALYDENLKPGPGSER_YMNMFDAQVDAIR
Uncharacterized protein	M5XKI2_PRUPE	Prunus persica	84 kDa	uniprot_trembl_130912.fasta	4	0.0372	GQETPGEDPLLSSK_TMIGNYEGIPCK_WGRGQETPGEDPLLSSK_GQETPGEDPLLSSK_TMIGNYEGIPCK_WGRGQETPGEDPLLSSK
Uncharacterized protein	B7FIX7_MEDTR	Medicago truncatula	40 kDa	uniprot_trembl_130912.fasta	2	0.0312	IPISCSCVDGIR_IPISCSCVDGIRK
Putative uncharacterized protein	A5BC37_VITVI	Vitis vinifera	77 kDa	uniprot_trembl_130912.fasta	2	0.039	WGRGQETPGEDPLLSSK_LGFFDGNPSK
Predicted protein (Fragment)	B9GRZ3_POPTR	Populus trichocarpa	35 kDa	uniprot_trembl_130912.fasta	3	0.101	AYNGNLIAHLR_SVDTYLFALYDEDLKPGPGSER_AYNGNLIAHLR_SVDTYLFALYDEDLKPGPGSER
Predicted protein (Fragment)	B9GF88_POPTR	Populus trichocarpa	80 kDa	uniprot_trembl_130912.fasta	2	0.023	GQETPGEDPLLSSK_WGRGQETPGEDPLLSSK
Predicted protein	B9GFF3_POPTR	Populus trichocarpa	42 kDa	uniprot_trembl_130912.fasta	2	0.0643	AVAGAGVLAGYDK_TIQDEGFGSLWR_TIQDEGFGSLWR
