# Supplementary material for: Sex-Dependent Variation of Pumpkin (Cucurbita maxima cv. Big Max) Nectar and Nectaries as Determined by Proteomics and Metabolomics
Source: Front Plant Sci. 2018 Jun 29;9:860. doi: 10.3389/fpls.2018.00860 (PMC6034135; doi:10.3389/fpls.2018.00860)
Supplement: Supplementary file 3 [file Data_Sheet_3.xlsx]

## Sheet: C. maxima_Nectary_Proteome
Supplementary Table 3	Nectary proteome of Cucurbita maxima determined by iTRAQ using two female and five male biological replicates with each replicate consisting of the nectary tissue from a single flower. The Uniprot-SwissProt (sprot) and TrEMBL (uniprot_trembl) databases were used for peptide identification.
Identified Protein	Accession Number	Species	Molecular Weight	Mann Whitney Adjusted P Value	Log2 Fold Change (male/ female)	Database Source	Total Spectrum Count	Percentage Sequence Coverage	Peptide Sequences (separated by underscore)
Phenylalanine ammonia-lyase	PALY_CAMSI	Camellia sinensis	78 kDa	0.0005	1.24	sprot_20130530.fasta	54	0.0924	ALHGGNFQGTPIGVSMDNTR_EINSVNDNPLINVSR_GTDSYGVTTGFGATSHR_TSPQWLGPLIEVIR
Phenylalanine ammonia-lyase 2	PAL2_LITER	Lithospermum erythrorhizon	77 kDa	0.0005	1.46	sprot_20130530.fasta	13	0.0865	ALHGGNFQGTPIGVAMDNTR_EINSVNDNPLIDVSR_FEILEAITK_GTDSYGVTTGFGATSHR
Heat shock 70 kDa protein, mitochondrial	HSP7M_PHAVU	Phaseolus vulgaris	73 kDa	0.0042	0.4	sprot_20130530.fasta	29	0.231	AVITVPAYFNDAQR_DVDEVLLVGGMTR_ETAEAYLGK_FDDPQTQK_GELLVGTPAK_GVNPDEAVAMGAAIQGGILR_IAGLDVQR_IELSSTSQTEINLPFITADASGAK_IINEPTAAALSYGMNNK_NSADTTIYSIEK_SSGGLSEDEIEK_VIENSEGAR
Superoxide dismutase [Cu-Zn]	A8CF89_POPAL	Populus alba	22 kDa	0.0047	0.84	uniprot_trembl_130912.fasta	2	0.0558	KLTHGAPEDEIR_LTHGAPEDEIR
Phosphorylase	B2DG13_CUCMA	Cucurbita maxima	109 kDa	0.0059	0.2	uniprot_trembl_130912.fasta	42	0.137	ALLNAIGNLELTGAYAEALSK_APTEDFDLAAFNAGEHSR_ASEALASAEK_FADNENLQNQWR_HVEIIELIDEELVR_KFADNENLQNQWR_QEVGADNFFLFGAEAHEIAGLR_SGVFGAYDYEEMIASLEGNEGFGR_SIISEYGMEDK
Elongation factor Tu, chloroplastic	EFTU1_SOYBN	Glycine max	52 kDa	0.011	0.2	sprot_20130530.fasta	3	0.048	NTTVTGVEMFQK_VGETVDLVGLR
Dimeric phloem specific lectin PP2	Q42383_CUCMA	Cucurbita maxima	24 kDa	0.011	0.36	uniprot_trembl_130912.fasta	2	0.11	ALSIAWIEDKR_LYDQLVAGILLNK
Uncharacterized protein	M5XKS7_PRUPE	Prunus persica	98 kDa	0.011	0.39	uniprot_trembl_130912.fasta	2	0.0213	GLANDVFIK_TVSWWGDEIR
Calmodulin	CALM_WHEAT	Triticum aestivum	17 kDa	0.011	0.41	sprot_20130530.fasta	12	0.282	DTDSEEELK_EADVDGDGQINYEEFVK_VFDKDQDGFISAAELR
Glutathione reductase	I6P8E9_9ROSI	Dimocarpus longan	60 kDa	0.011	0.77	uniprot_trembl_130912.fasta	2	0.0488	INLTPVALMEGGALAK_NGAIEVDEYSR
Glutathione S-transferase	Q8GT24_CUCMA	Cucurbita maxima	23 kDa	0.016	0.26	uniprot_trembl_130912.fasta	20	0.112	GLQFELVNVK_SEADLGQVLDIYEK
Probable protein phosphatase 2C 10	P2C10_ORYSJ	Oryza sativa subsp. japonica	38 kDa	0.028	0.11	sprot_20130530.fasta	2	0.0718	DAGSTASTAILVGDR_LLVANVGDSR
Poly(A)-binding protein	Q9M549_CUCSA	Cucumis sativus	71 kDa	0.031	0.3	uniprot_trembl_130912.fasta	10	0.134	DAVHPQPVPVGALASALANATPDQQR_GFGFVQFDTEEAALK_NMFGEFGPITSVVVMR_TMLGENLYPLVEQLEPDNAAK_YQGANLYVK
Cysteine protease inhibitor (Fragment)	G0ZS05_CUCMA	Cucurbita maxima	11 kDa	0.034	0.44	uniprot_trembl_130912.fasta	6	0.198	ANALLEFSK_LVGDGSVGSSA
Putative uncharacterized protein	A5BGG6_VITVI	Vitis vinifera	32 kDa	0.034	0.95	uniprot_trembl_130912.fasta	2	0.05	RLDDPENASFLESIR
Heat shock protein 70	Q9M4E7_CUCSA	Cucumis sativus	71 kDa	0.038	0.23	uniprot_trembl_130912.fasta	29	0.199	DAGVISGLNVMR_ELESICNPIVAK_FEELNMDLFR_GEGPAIGIDLGTTYSCVGVWQHDR_IINEPTAAAIAYGLDK_NAVVTVPAYFNDSQR_NQVAMNPINTVFDAK_SINPDEAVAYGAAVQAAILSGEGNEK
DnaJ protein homolog	DNJH_CUCSA	Cucumis sativus	46 kDa	0.047	0.31	sprot_20130530.fasta	20	0.155	ALEGVLPPR_EGMGGGGGHDPFDIFQSFFGGSPFGGGGSSR_ELAQAYEVLSDPEKR_YYEILGVSK
Phosphoribosylformylglycinamidine cyclo-ligase	A9S752_PHYPA	Physcomitrella patens subsp. patens	35 kDa	0.0072	0.34	uniprot_trembl_130912.fasta	3	0.0901	DAGVDIDAGTELVR_GIAHITGGGFTDNIPR
Aspartic proteinase	ASPR_CUCPE	Cucurbita pepo	56 kDa	0.01	0.24	sprot_20130530.fasta	18	0.0858	AVVAQYGQTIMDLLLSEADPK_AVVAQYGQTIMDLLLSEADPKK_VGEGPVAQCISGFTAFDIPPPR
Probable aldo-keto reductase 2	AKR2_ORYSI	Oryza sativa subsp. indica	38 kDa	0.048	0.23	sprot_20130530.fasta	2	0.0769	IENLNQNIGALSVK_YIGLSEASASTIR
Endoplasmin homolog	ENPL_HORVU	Hordeum vulgare	93 kDa	0.0018	-0.29	sprot_20130530.fasta	5	0.0544	ELISNASDALDK_LGIIEDATNR_LMDIIINSLYSNK_SGTSAFVEK
Clathrin heavy chain, putative	B9SQP2_RICCO	Ricinus communis	193 kDa	0.0033	-0.26	uniprot_trembl_130912.fasta	10	0.0592	ADDATQFLEVIR_AFMTADLPHELIELLEK_AHMGIFTELGVLYAR_EGLVSDAIESFIR_LNAFESLELSR_QFQGAVDAAR_RGNLPGAENLVVQR_TVDNDLALK
Cytochrome b-c1 complex subunit Rieske, mitochondrial	UCRI_SOLTU	Solanum tuberosum	29 kDa	0.0047	-0.45	sprot_20130530.fasta	3	0.162	DVLALASLEVDLSSIEPGSTVTVK_GPAPYNLEVPTYSFLEENK
60S acidic ribosomal protein P0	RLA0_SOYBN	Glycine max	34 kDa	0.0047	-0.37	sprot_20130530.fasta	3	0.0625	GDSVVLMGK_VGSSEAALLAK
Phosphoenolpyruvate carboxykinase [ATP], putative	B9R6Q4_RICCO	Ricinus communis	73 kDa	0.0072	-0.73	uniprot_trembl_130912.fasta	6	0.0454	FGTVLENVVFDEHTR_VFVNDQFLNWDPEHR
Uncharacterized protein	I1K5M9_SOYBN	Glycine max	64 kDa	0.0072	-0.46	uniprot_trembl_130912.fasta	8	0.038	LVTVEDIVR_LVTVEDIVR_SMPTSAALDVVAK
Alpha-1,4-glucan-protein synthase [UDP-forming]	UPTG_MAIZE	Zea mays	41 kDa	0.0081	-0.23	sprot_20130530.fasta	6	0.0769	ASNPFVNLK_DINALEQHIK_NLDFLEMWR
Citrate synthase, glyoxysomal	CYSZ_CUCMA	Cucurbita maxima	57 kDa	0.0093	-0.23	sprot_20130530.fasta	21	0.194	AALSDEYFVK_APTIAAAAYLR_DPLIEVAVALEK_GTLTIVDER_KLAEEVFSIVGR_LAEEVFSIVGR_LYDPGYLNTAPVR_MLSEIGTVNNIPEFIEGVK_SSISYIDGDLGILR
Putative uncharacterized protein	A5C9G0_VITVI	Vitis vinifera	18 kDa	0.01	-0.7	uniprot_trembl_130912.fasta	5	0.26	HNGNISLDDVIEIAR_VSVVPSAAALVIK_VTGGEVGAASSLAPK
Serine hydroxymethyltransferase, mitochondrial	GLYM_PEA	Pisum sativum	57 kDa	0.01	-0.37	sprot_20130530.fasta	4	0.0521	LIVAGASAYAR_NTVPGDVSAMVPGGIR
Mitochondrial processing peptidase beta subunit	Q9AXQ2_CUCME	Cucumis melo	59 kDa	0.011	-0.37	uniprot_trembl_130912.fasta	34	0.155	ALDILADILQNSK_EPAIFTGSEVR_FETEETNGTAHFLEHMIFK_MVIAASGAVK_SSLLLHIDGTSPVAEDIGR_VATESNLAAR
Dihydrolipoyl dehydrogenase, mitochondrial	DLDH_PEA	Pisum sativum	53 kDa	0.012	-0.41	sprot_20130530.fasta	10	0.182	AIDNAEGLVK_EAAMATYDKPIHI_FPFMANSR_ILGVHIMAPNAGELIHEAAIALQYDASSEDIAR_IVSSTGALALSEIPK_VVGVDTSGDGVK
Ketol-acid reductoisomerase, chloroplastic	ILV5_ORYSJ	Oryza sativa subsp. japonica	62 kDa	0.013	-0.41	sprot_20130530.fasta	8	0.0623	EGLPAFPMGNIDQTR_NISVIAVCPK_NLFPLLPEAFK
Ketol-acid reductoisomerase, chloroplastic	ILV5_ORYSJ	Oryza sativa subsp. japonica	62 kDa	0.013	-0.41	sprot_20130530.fasta	8	0.0623	EGLPAFPMGNIDQTR_NISVIAVCPK_NLFPLLPEAFK
Uncharacterized protein	M5XRY7_PRUPE	Prunus persica	52 kDa	0.016	-0.36	uniprot_trembl_130912.fasta	9	0.08	AMNASLQALK_HGAIFNFTCIEMR_SHAPELTAGYYNTR
Diphosphomevalonate decarboxylase	K7NBV8_SIRGR	Siraitia grosvenorii	46 kDa	0.016	-0.26	uniprot_trembl_130912.fasta	2	0.0502	ETVETSLLLQHR_SILQDAGIK
Uncharacterized protein	M5X2C2_PRUPE	Prunus persica	67 kDa	0.022	-0.27	uniprot_trembl_130912.fasta	8	0.0762	GADILHDPWFNK_LDMYVAAAGINPQR_LEGEEYISIVDEFMEAVHTR
Pyruvate kinase	D7LUD2_ARALL	Arabidopsis lyrata subsp. lyrata	57 kDa	0.024	-0.47	uniprot_trembl_130912.fasta	9	0.144	AEATDVANAVLDGSDAILLGAETLR_GLYPVETISTVGR_GNLGIDLPPEK_LCAVMLDTVGPELQVINK_VFNQDLYFK
Plasma membrane proton pump	B3VDR8_CUCSA	Cucumis sativus	105 kDa	0.025	-0.25	uniprot_trembl_130912.fasta	9	0.0587	ADGFAGVFPEHK_ALNLGVNVK_KADIGIAVADATDAAR_TENQDAIDAAMVGMLADPK
Annexin	E5GCK3_CUCME	Cucumis melo subsp. melo	72 kDa	0.027	-0.26	uniprot_trembl_130912.fasta	21	0.0763	DAVLAHVALR_NSVTLDDAVSK_RLESEISGHFER_SLEEDVAASTNDDLR
Phosphoenolpyruvate carboxylase protein	J9Y1K3_CUCSA	Cucumis sativus	110 kDa	0.032	-0.49	uniprot_trembl_130912.fasta	14	0.0902	AIADGTLLDFLR_FTAATLEHGMHPPVSPKPEWR_GDPGIAALYDK_RTPPTPQDEMR_VTIDLVEMVFAK_VTVQGEVIEQSFGEEHLCFR
V-type proton ATPase catalytic subunit A	VATA_BRANA	Brassica napus	69 kDa	0.034	-0.27	sprot_20130530.fasta	31	0.159	DTVLELEFQGVK_EDDLNEIVQLVGK_LAADTPLLTGQR_NIIHFYNLANQAVER_TTLVANTSNMPVAAR_TVISQALSK_VGHDNLIGEIIR_YSTALESFYEK
Chaperonin CPN60-2, mitochondrial	CH62_CUCMA	Cucurbita maxima	61 kDa	0.04	-0.88	sprot_20130530.fasta	55	0.398	AAVEEGIVPGGGVALLYASK_AGLHDLAVLTGGQLITEELGMNLEK_CELDDPLILIHEK_DDTVILDGAGDKK_GEYVDMIK_GISMAVDSVVTNLK_GVEDLADAVK_GYISPYFITNQK_IGGASEAEVGEK_LLEQDNPDLGYDAAK_NVGASLVK_NVVIEQSYGAPK_QRPLLIVSEDVESDALATLILNK_SVAAGMNAMDLR_TLFNELEVVEGMK_VDLDMLGSCK_VTDALNATK
Putative uncharacterized protein	A5AEB9_VITVI	Vitis vinifera	45 kDa	0.043	-0.23	uniprot_trembl_130912.fasta	3	0.1	AIASNIDANFLK_VVLDMTTLTIMR_TLMELLNQLDGFDQLGK
40S ribosomal protein S11	RS11_MAIZE	Zea mays	18 kDa	0.048	-0.85	sprot_20130530.fasta	2	0.0692	EAIEGTYIDK_EAIEGTYIDKK
ADP,ATP carrier protein 1, chloroplastic	TLC1_ARATH	Arabidopsis thaliana	68 kDa	0.048	-0.7	sprot_20130530.fasta	6	0.0369	AAIDVVCNPLGK_GSSAEIIPFLK
Mitochondrial phosphate carrier protein, putative	B9RH00_RICCO	Ricinus communis	39 kDa	0.053	-0.91	uniprot_trembl_130912.fasta	7	0.0546	GATVGDAVK_SISSGFGILLK
40S ribosomal protein S15a-1	R15A1_ARATH	Arabidopsis thaliana	15 kDa	0.053	-0.8	sprot_20130530.fasta	13	0.238	HGYIGEFEYVDDHR_ISVLNDALK_IVVELNGR
Ferredoxin--nitrite reductase	B6SY01_MAIZE	Zea mays	66 kDa	0.053	-0.74	uniprot_trembl_130912.fasta	2	0.0184	LADEYGTGELR
Proton-translocating inorganic pyrophosphatase	O82680_CUCMO	Cucurbita moschata	81 kDa	0.053	-0.58	uniprot_trembl_130912.fasta	18	0.0885	AADVGADLVGK_AAVIGDTIGDPLK_AGVTAVDVLTPK_IATYANAR_SVGSAALK_TDALDAAGNTTAAIGK
Eukaryotic translation initiation factor 5A-3	IF5A3_SOLLC	Solanum lycopersicum	17 kDa	0.053	-0.43	sprot_20130530.fasta	4	0.214	TDYQLIDISEDGFVSLLTDNGNTK_TYPQQAGTIR
Predicted protein	B9HBV6_POPTR	Populus trichocarpa	29 kDa	0.053	-0.42	uniprot_trembl_130912.fasta	3	0.12	TEDVANAALYLASDEAR_VALITGGASGIGECTAK
Xylose isomerase	D7MNC2_ARALL	Arabidopsis lyrata subsp. lyrata	54 kDa	0.053	-0.41	uniprot_trembl_130912.fasta	1	0.0252	GTGGDPFGAATK
Chloroplast monodehydroascorbate reductase	C3VPH7_AVIMR	Avicennia marina	50 kDa	0.053	-0.25	uniprot_trembl_130912.fasta	4	0.101	DVADANSLISSLEK_EFVIVGGGNAAGYAAR_GVLLESGSPEEFQLLPK
Predicted protein (Ferredoxin-dependent glutamate synthase)	B9IHR5_POPTR	Populus trichocarpa	163 kDa	0.053	0.22	uniprot_trembl_130912.fasta	2	0.0208	APEEALMILVPEAYK_ASDSANLDSAAELLIR
Uncharacterized protein	K4D5V2_SOLLC	Solanum lycopersicum	80 kDa	0.053	0.23	uniprot_trembl_130912.fasta	7	0.078	GMTVLQACEIAGVDIPR_GSGEEIGTYVEK_GTESIDVTDAVGSNIR_LNEDINEEWISDK
Predicted protein	A9RJ42_PHYPA	Physcomitrella patens subsp. patens	50 kDa	0.053	0.28	uniprot_trembl_130912.fasta	2	0.047	AVANSTSATFLRVVGSELIQK
Putative uncharacterized protein	F6GXU4_VITVI	Vitis vinifera	128 kDa	0.053	0.55	uniprot_trembl_130912.fasta	5	0.0348	LFASNVLISGMQGLGAEIAK_NTFANLALPLFSMAEPVPPK
Chloroplast transketolase	G8EX76_CUCSA	Cucumis sativus	81 kDa	0.053	0.86	uniprot_trembl_130912.fasta	3	0.0283	NGNTGYDEIR_YTPESPGDATR
Phenylalanine ammonia-lyase (Fragment)	Q43211_WHEAT	Triticum aestivum	37 kDa	0.053	1.67	uniprot_trembl_130912.fasta	27	0.1	AIHGGNFQGTPIGVSMDNTR_INSVNDNPLIDVSR
NADH dehydrogenase subunit 7	D5I3D0_CITLA	Citrullus lanatus	45 kDa	0.055	-0.2	uniprot_trembl_130912.fasta	6	0.0787	IDELEEMLTGNR_LDYVSMMAQEHAYSLAVER
Uncharacterized protein	I1KPV1_SOYBN	Glycine max	55 kDa	0.056	-0.35	uniprot_trembl_130912.fasta	2	0.0648	LNGTILEEFVAENYTAPR_THFALAFELPGGWHK
Beta-adaptin-like protein B	APBLB_ARATH	Arabidopsis thaliana	99 kDa	0.056	-0.27	sprot_20130530.fasta	2	0.028	NIDQVLLEFK_SQPDLAILAVNTFVK
Importin subunit alpha	K4AWF0_SOLLC	Solanum lycopersicum	59 kDa	0.056	0.22	uniprot_trembl_130912.fasta	2	0.0472	LLASPSDDVR_SPPIEEVIQSGVVPR
Pyruvate kinase	I3STS9_LOTJA	Lotus japonicus	55 kDa	0.06	-0.14	uniprot_trembl_130912.fasta	13	0.118	ATDAESTEVILEAALK_GDLGMEIPVEK_STPLPMSPLESLASSAVR_VENQEGVLNFDEILR
T-complex protein 1 subunit alpha	I1K467_SOYBN	Glycine max	59 kDa	0.062	-0.21	uniprot_trembl_130912.fasta	11	0.103	AGANVILTTK_EQLAIAEFAESLLIIPK_EVGDGTTSVVIVAAELLK_VLVELAELQDR
Short-chain dehydrogenase/reductase	E5GBL0_CUCME	Cucumis melo subsp. melo	108 kDa	0.063	-0.15	uniprot_trembl_130912.fasta	5	0.0617	DVEIEVETVDR_GEVSPYLAELLR_SNYYDALLAAESR_TNMAVVLVEAGLAK_VIVTEVLGGGK
Ubiquinol oxidase	D4P4J8_CITLA	Citrullus lanatus	40 kDa	0.066	-0.44	uniprot_trembl_130912.fasta	4	0.0802	ALLEEAENER_IVGYLEEEAIHSYTEYLK
Peptidyl-prolyl cis-trans isomerase FKBP12	FKB12_VICFA	Vicia faba	12 kDa	0.066	-0.33	sprot_20130530.fasta	2	0.214	GWDEGVLGMQLGEVAR_IGQGSVIK
L-ascorbate oxidase	ASO_CUCMA	Cucurbita maxima	65 kDa	0.066	0.29	sprot_20130530.fasta	6	0.0553	IGEIVDVILQNANMMK_SAGLYGSLIVDPPQGK
Elongation factor EF-2	G7IH33_MEDTR	Medicago truncatula	94 kDa	0.068	-0.2	uniprot_trembl_130912.fasta	15	0.116	DLQDDFMGGAEIIK_EGALSEENMR_GVQYLNEIK_GVQYLNEIKDSVVAGFQWASK_NCDPEGPLMLYVSK_STGISLYYEMTDDSLK_STLTDSLVAAAGIIAQEVAGDVR
40S ribosomal protein S14	RS142_MAIZE	Zea mays	16 kDa	0.073	-0.24	sprot_20130530.fasta	8	0.28	ADRDESSPYAAMLASQDVAQR_ELGITALHIK_TPGPGAQSALR
Predicted protein (Ferredoxin--NADP reductase, root isozyme, chloroplastic)	B9GG14_POPTR	Populus trichocarpa	42 kDa	0.073	0.96	uniprot_trembl_130912.fasta	12	0.095	IEEYSDEIFK_IMLLPEDDPNATHIMIATGTGVAPFR
Uncharacterized protein	K7MS29_SOYBN	Glycine max	164 kDa	0.078	-0.28	uniprot_trembl_130912.fasta	27	0.0631	GEEEIPDGTVAVLTPDMPDVLSHVSVR_GLGETLVGAYPGR_IRDEILVIQR_NAGQLGLAGILVWMR_NVEPLLEGLLEAR_SSGMPWPGDEGEQR
Adenine nucleotide translocator	E5GB77_CUCME	Cucumis melo subsp. melo	42 kDa	0.084	-0.81	uniprot_trembl_130912.fasta	40	0.223	AVAGAGVLAGYDK_GLYFGMYDSLKPVLLTGK_GNFMIDFLMGGVSAAVSK_MMMTSGEAVK_SSLDAFSQILKNEGAK_TLQSDGIAGLYR
Acetyl CoA carboxylase (Fragment)	A3RL33_CAMSI	Camellia sinensis	158 kDa	0.086	-0.22	uniprot_trembl_130912.fasta	1	0.013	DLFEGILQAGSTIVENLR
Fumarate hydratase 1, mitochondrial	FUM1_ARATH	Arabidopsis thaliana	53 kDa	0.087	-0.35	sprot_20130530.fasta	6	0.0691	AIMQAAQEVAEGK_LWGAQTQR_VNMEYGLDPTIGK
Uncharacterized protein	I1L117_SOYBN	Glycine max	87 kDa	0.09	-0.46	uniprot_trembl_130912.fasta	3	0.042	DAVISLIDQER_GVAGSSSAELLATFCDNILK
60S ribosomal protein L10-1	RL101_ORYSI	Oryza sativa subsp. indica	25 kDa	0.09	-0.42	sprot_20130530.fasta	6	0.103	ENVSSEALEAAR_VDIGQVLLSVR
Thioredoxin	Q8H9E2_CUCMA	Cucurbita maxima	13 kDa	0.09	0.56	uniprot_trembl_130912.fasta	2	0.183	DAEEFDAIIDK_FIAPVFAELAK
Alkaline alpha galactosidase 3	H6WX41_CUCSA	Cucumis sativus	86 kDa	0.092	-0.35	uniprot_trembl_130912.fasta	12	0.0511	AISGGPVYVSDAPGK_EIPLETQFLLLETK_KLVLPDGSVLR
Probable pre-mRNA-splicing factor ATP-dependent RNA helicase	DHX15_ARATH	Arabidopsis thaliana	83 kDa	0.1	-0.29	sprot_20130530.fasta	3	0.0576	ALEVLNYLGALDDEGNLTK_TLATDVLFGLLK_VESLLVSPISK
Predicted protein	B9HRZ1_POPTR	Populus trichocarpa	113 kDa	0.1	-0.23	uniprot_trembl_130912.fasta	2	0.03	GVYSQPDNILGR_AIIGTIGDVDSYQLPDAK
Putative uncharacterized protein	D7TFJ4_VITVI	Vitis vinifera	48 kDa	0.1	0.36	uniprot_trembl_130912.fasta	16	0.1	AAVAQAALAYQLYQK_GVTSNPAIFQK_TIDSNVSEAEGIYSALEK
Nitrate reductase [NADH]	NIA_CUCMA	Cucurbita maxima	103 kDa	0.11	-0.22	sprot_20130530.fasta	5	0.0545	DEGTADNWIER_FALPGGQDQALGLPVGK_FTMDQLLNEFR_GPLGHIEYTGR
Chaperone protein ClpC1, chloroplastic	CLPC1_ORYSJ	Oryza sativa subsp. japonica	102 kDa	0.11	0.64	sprot_20130530.fasta	54	0.136	AHPDVFNMMLQILEDGR_AIDLIDEAGSR_ALAAYYFGSEEAMIR_GSGFVAVEIPFTPR_LGHNFVGTEQILLGLIGEGTGIAAK_MVGESTEAVGAGVGGGSSGQK_RLGHNFVGTEQILLGLIGEGTGIAAK_RVLELSLEEAR_VIMLAQEEAR_VLELSLEEAR
Phosphoglucomutase, cytoplasmic	PGMC_SOLTU	Solanum tuberosum	63 kDa	0.12	-0.93	sprot_20130530.fasta	8	0.06	DSQEALAPLVEVALK_LSGTGSEGATIR_YLFEDGSR
Putative uncharacterized protein	F6I5Y5_VITVI	Vitis vinifera	69 kDa	0.12	-0.62	uniprot_trembl_130912.fasta	4	0.0551	ALDAGIVAQAALDVFTEEPPPK_ALDAGIVAQAALDVFTEEPPPKDSK_GGVIDEEALVR
Pyrophosphate-energized vacuolar membrane proton pump, putative	B9SXN6_RICCO	Ricinus communis	80 kDa	0.12	-0.55	uniprot_trembl_130912.fasta	14	0.0887	AADVGADLVGK_AAVIGDTIGDPLK_IATYANAR_KYIEAGASEHAR_SVGSAALK_TDALDAAGNTTAAIGK
Putative uncharacterized protein	B8LLU9_PICSI	Picea sitchensis	82 kDa	0.12	-0.36	uniprot_trembl_130912.fasta	2	0.0421	IIILTDADVDGAHIR_NEEIQNLILGLGLGLK
Chloroplast biotin carboxylase	A5HJL1_GOSHI	Gossypium hirsutum	59 kDa	0.12	0.08	uniprot_trembl_130912.fasta	5	0.0505	INFIGPNPDSIR_LLEEAPSPALTPELR
Proteasome subunit alpha type-7	PSA7_CICAR	Cicer arietinum	27 kDa	0.12	0.2	sprot_20130530.fasta	10	0.197	AITVFSPDGHLFQVEYALEAVR_NIEVAVMTK_QLEEAEIDAIVAEIEAEK
Neutral alpha-glucosidase ab, putative	B9S1M1_RICCO	Ricinus communis	111 kDa	0.12	0.28	uniprot_trembl_130912.fasta	7	0.0202	AIWMLDPGIK_VGAGSGGFSR
Uncharacterized protein	I1JIN5_SOYBN	Glycine max	71 kDa	0.12	0.39	uniprot_trembl_130912.fasta	3	0.015	IGDATALEVR
Glutamine synthetase cytosolic isozyme	GLNA1_LOTJA	Lotus japonicus	39 kDa	0.12	0.52	sprot_20130530.fasta	4	0.0983	DIVDAHYK_EHIAAYGEGNER_GDWNGAGAHTNYSTK
Proteasome subunit alpha type	A5AXI5_VITVI	Vitis vinifera	27 kDa	0.12	0.6	uniprot_trembl_130912.fasta	4	0.0924	AALEEMDAD_HSGMAVAGLAADGR
Putative uncharacterized protein	A5AQD0_VITVI	Vitis vinifera	12 kDa	0.12	0.67	uniprot_trembl_130912.fasta	1	0.098	QGPNLNGLFGR
Uncharacterized protein	M0T7L5_MUSAM	Musa acuminata subsp. malaccensis	106 kDa	0.12	1.01	uniprot_trembl_130912.fasta	10	0.1	AHSDVFNVFLQILDDGR_AIDLVDEAAAK_ISDSALVEAAILSDR_ITQQEFTEMSWQAIVSAPEIAK
Galactokinase	B6V3B9_CUCME	Cucumis melo	55 kDa	0.13	-0.28	uniprot_trembl_130912.fasta	20	0.184	AVTAATNYNNR_HIGTQSGGMDQAISVMAK_LTGAGWGGCAVALVK_SGFAELIDFNPIR_TLSDVEGLCLSFAK_VNLIGEHIDYEGYSVLPMAIR
Uncharacterized protein (60S ribosomal protein L7 )	M5XTN9_PRUPE	Prunus persica	28 kDa	0.14	-0.18	uniprot_trembl_130912.fasta	2	0.041	EANNFLWPFK
Predicted protein	B9GI44_POPTR	Populus trichocarpa	86 kDa	0.14	0.2	uniprot_trembl_130912.fasta	2	0.037	SPILVATDVAAR_VVINYDFPTGVEDYVHR
Chaperone protein ClpB3, chloroplastic	CLPB3_ARATH	Arabidopsis thaliana	109 kDa	0.15	0.23	sprot_20130530.fasta	5	0.0413	AIDLVDEAAAK_ISDSALVEAAILSDR_LISLDMGALIAGAK
40S ribosomal protein S13-1	RS131_ARATH	Arabidopsis thaliana	17 kDa	0.16	-0.25	sprot_20130530.fasta	7	0.179	AHGLAPEIPEDLYHLIK_GISASALPYK
Glucose-6-phosphate 1-dehydrogenase, cytoplasmic isoform 1	G6PD5_ARATH	Arabidopsis thaliana	59 kDa	0.16	-0.24	sprot_20130530.fasta	2	0.0581	SDLGGWTR_VLQSVIPIKDEEVVLGQYEGYR
Alcohol dehydrogenase class-3	ADHX_PEA	Pisum sativum	40 kDa	0.16	-0.19	sprot_20130530.fasta	4	0.0767	AATGVGVMMADR_GTAFGGFK_SQVPWLVEK
Uncharacterized protein	K7KRS4_SOYBN	Glycine max	52 kDa	0.16	-0.18	uniprot_trembl_130912.fasta	3	0.0552	LLQDVGLWISQK_LLSSTNQPSFTIAK
Probable fructose-bisphosphate aldolase 2, chloroplastic	ALFC2_ARATH	Arabidopsis thaliana	43 kDa	0.16	-0.17	sprot_20130530.fasta	6	0.093	ANSLAQLGK_YAAISQDSGLVPIVEPEILLDGEHDIDR
26S protease regulatory subunit 6B homolog	PRS6B_ARATH	Arabidopsis thaliana	46 kDa	0.16	-0.16	sprot_20130530.fasta	8	0.123	ENAPAIIFIDEVDAIATAR_GVLLYGPPGTGK_ISAAEIAAICQEAGMHAVR
Superoxide dismutase (Fragment)	Q6QGY4_CITLA	Citrullus lanatus	16 kDa	0.16	0.2	uniprot_trembl_130912.fasta	4	0.243	LSVETTANQDPLVTK_VNAEGAALQGSGWVWLALDK
Uncharacterized protein	I1JGP8_SOYBN	Glycine max	60 kDa	0.16	0.28	uniprot_trembl_130912.fasta	4	0.061	GDILAVGVTEK_GLTFDSGGYNIK_TIEVNNTDAEGR
Glucose-6-phosphate isomerase	A9S7W2_PHYPA	Physcomitrella patens subsp. patens	61 kDa	0.16	0.29	uniprot_trembl_130912.fasta	2	0.039	AAGEVLALQK_EPVEPLTLDEVAER
Glycine--tRNA ligase 1, mitochondrial	SYGM1_ARATH	Arabidopsis thaliana	82 kDa	0.17	0.1	sprot_20130530.fasta	9	0.0754	EFTLAEIEHFVDPENK_GTVNNETLGYFIGR_IDITGTSIGK_VFTPSVIEPSFGIGR
Putative uncharacterized protein	A9NWJ6_PICSI	Picea sitchensis	41 kDa	0.18	-0.34	uniprot_trembl_130912.fasta	6	0.151	DALNSAIDEEMSADPK_DVTITAFSK_TNYMSAGQISVPIVFR_VFLMGEEVGEYQGAYK
Predicted protein (Fragment) (Succinate dehydrogenase )	B9HEW3_POPTR	Populus trichocarpa	70 kDa	0.18	-0.29	uniprot_trembl_130912.fasta	7	0.0585	AVIELENYGLPFSR_SSYTVVDHTYDAVVVGAGGAGLR
Predicted protein	B9HCM7_POPTR	Populus trichocarpa	48 kDa	0.18	0.22	uniprot_trembl_130912.fasta	6	0.11	FDDGVGGDNEVQR_KVEFGLPDLESR_VSPTDIEEGMR
Probable 26S proteasome non-ATPase regulatory subunit 3	PSMD3_TOBAC	Nicotiana tabacum	56 kDa	0.19	-0.22	sprot_20130530.fasta	6	0.0656	HDELGQETLLNLLLR_IGDLELFR_LLLGEIPER
Uncharacterized protein	R0IC76_9BRAS	Capsella rubella	61 kDa	0.2	-0.19	uniprot_trembl_130912.fasta	11	0.0682	ENGVDAQIASGGGR_GWDAQVLGEAPHK_LDQLQLLIK_LRENGVDAQIASGGGR
Peptidyl-prolyl cis-trans isomerase	CYPX_USEUD	Unspecified eudicot	18 kDa	0.2	0.33	sprot_20130530.fasta	3	0.0888	HVVFGKVVEGMDVVR_VVEGMDVVR
Putative uncharacterized protein (enolase)	D7T227_VITVI	Vitis vinifera	48 kDa	0.21	-0.34	uniprot_trembl_130912.fasta	45	0.28	AAVPSGASTGIYEALELR_AVENVNAIIAPALIGK_LAMQEFMILPLGASSFK_LGANAILAVSLAVCK_SGETEDTFIADLSVGLATGQIK_VQIVGDDLLVTNPK_YGQDATNVGDEGGFAPNIQENK
NADH-ubiquinone oxidoreductase flavoprotein	E5GBX7_CUCME	Cucumis melo subsp. melo	53 kDa	0.21	-0.1	uniprot_trembl_130912.fasta	5	0.102	AVQSGLGTAAVIVMDK_GGWDNLLAVIPGGSSVPLLPK_LEEIDMLQEVTK
Protein grpE, putative	B9SYX8_RICCO	Ricinus communis	34 kDa	0.23	-0.27	uniprot_trembl_130912.fasta	2	0.0714	GLLDVADNLGR_TLLEGVEMTEK
Eukaryotic translation initiation factor 3 subunit D	B9H2U0_POPTR	Populus trichocarpa	63 kDa	0.24	-0.15	uniprot_trembl_130912.fasta	2	0.0414	GAVLATELK_SFLTLNALNEFDPK
Putative uncharacterized protein Sb03g029720	C5XF87_SORBI	Sorghum bicolor	63 kDa	0.24	-0.13	uniprot_trembl_130912.fasta	10	0.0656	DLFPLLPEAFK_EGLPAFPMGNIDQTR_NTVESITGIISK
Cysteine synthase	A8ISA9_CHLRE	Chlamydomonas reinhardtii	38 kDa	0.25	-0.7	uniprot_trembl_130912.fasta	4	0.0669	LILTMPASMSLER_YLSSVLFQQLR
Uncharacterized protein	A2ZXM9_ORYSJ	Oryza sativa subsp. japonica	58 kDa	0.25	-0.5	uniprot_trembl_130912.fasta	3	0.036	SAVLMNLESR
40S ribosomal protein S9-1	B3H7J6_ARATH	Arabidopsis thaliana	19 kDa	0.25	-0.49	uniprot_trembl_130912.fasta	1	0.0962	LDYVLALTVENFLER
Putative uncharacterized protein	B7FMA7_MEDTR	Medicago truncatula	22 kDa	0.25	-0.31	uniprot_trembl_130912.fasta	3	0.18	ELDALLSDESLANVPFLILGNK
Putative uncharacterized protein	A5BL32_VITVI	Vitis vinifera	40 kDa	0.25	-0.16	uniprot_trembl_130912.fasta	4	0.032	AATGVGVMMSDR
Guanine nucleotide-binding family protein	D7L7Z8_ARALL	Arabidopsis lyrata subsp. lyrata	36 kDa	0.25	-0.15	uniprot_trembl_130912.fasta	2	0.034	LWDLATGVSTR
3-phosphoshikimate 1-carboxyvinyltransferase	A7Y7Y2_GOSHI	Gossypium hirsutum	56 kDa	0.25	-0.13	uniprot_trembl_130912.fasta	5	0.046	MIAICTELR_VTWTENSVTVTGPPR
Spermidine synthase 1	SPD1_HYONI	Hyoscyamus niger	35 kDa	0.25	-0.13	sprot_20130530.fasta	7	0.137	KVLVIGGGDGGVLR_SDYQNVMVFQSSTYGK_VLVIGGGDGGVLR_VLVLDGVIQLTER
EBP1	A0FH76_SOLTU	Solanum tuberosum	43 kDa	0.25	0.18	uniprot_trembl_130912.fasta	14	0.103	AADVIAAANTAAEVALR_FTVLLMPNGSDR_VVLSVSNPDTR
Histone H2B	A2IBL2_NICBE	Nicotiana benthamiana	16 kDa	0.25	0.2	uniprot_trembl_130912.fasta	1	0.102	AMGIMNSFINDIFEK
Monodehydroascorbate reductase	MDAR_PEA	Pisum sativu	47 kDa	0.25	0.22	sprot_20130530.fasta	4	0.0577	AYLFPESPAR_VVGAFLEGGTPDENK
Coatomer subunit beta	B9ILF4_POPTR	Populus trichocarpa	106 kDa	0.25	0.46	uniprot_trembl_130912.fasta	2	0.033	LVERPQNYTLAPESSR_SVFGEDALVNVSIEK
Putative uncharacterized protein	B7FN60_MEDTR	Medicago truncatula	19 kDa	0.25	0.47	uniprot_trembl_130912.fasta	3	0.12	DIAQEAV_SIVGATLEVIQK
Polyubiquitin (Fragment)	UBIQP_ACECL	Acetabularia cliftonii	47 kDa	0.25	0.48	sprot_20130530.fasta	66	0.0969	TITLEVQSSDTVENVK_TLADYNIQK
Putative 97 kDa heat shock protein	L8BSJ3_MUSBA	Musa balbisiana	94 kDa	0.25	0.81	uniprot_trembl_130912.fasta	2	0.0343	GIDVVLNDESKR_LQEVEDWLYEDGENETK
Putative uncharacterized protein	B8AJ67_ORYSI	Oryza sativa subsp. indica	61 kDa	0.25	0.87	uniprot_trembl_130912.fasta	1	0.04	SVEEASNAMALDGILFEGAPVK
Proteasome subunit alpha type	B9T3X8_RICCO	Ricinus communis	26 kDa	0.26	-0.85	uniprot_trembl_130912.fasta	7	0.295	AIGSGSEGADSSLQEQYNK_DITLLEAETIALSILK_GVNTFSPEGR_ITSPLLEPSSVEK_LFQVEYAIEAIK
Aspartate aminotransferase	D7TBL7_VITVI	Vitis vinifera	45 kDa	0.26	-0.64	uniprot_trembl_130912.fasta	4	0.054	ISMAGLSSR_EYLPIVGLAEFNK
Putative glyoxysomal fatty acid beta-oxidation multifunctional protein	B1Q485_CAPCH	Capsicum chinense	79 kDa	0.26	-0.27	uniprot_trembl_130912.fasta	5	0.0386	DVDMVIEAVIENVSLK_VPGVTDLGLKPR
ATPase subunit 4	D5I3E4_CUCPE	Cucurbita pepo	22 kDa	0.26	-0.26	uniprot_trembl_130912.fasta	7	0.199	IQAIQDELQQFLNPNEVVLLESNEQQR_LATLLNAIDSR
Uncharacterized protein	M0ZZ08_SOLTU	Solanum tuberosum	39 kDa	0.26	-0.21	uniprot_trembl_130912.fasta	16	0.15	DALNSALDEEMSADPK_MAVPQIEDIVR_VFIMGEEVGEYQGAYK_VLAPYSSEDAR
40S ribosomal protein S16	RS16_GOSHI	Gossypium hirsutum	16 kDa	0.26	-0.2	sprot_20130530.fasta	5	0.159	INGCPIELVEPEILR_TLLVADPR
Uncharacterized protein	M5VQX2_PRUPE	Prunus persica	27 kDa	0.26	0.11	uniprot_trembl_130912.fasta	6	0.24	AITVFSPDGHLFQVEYALEAVR_NIEVAVMTK_QLEEAEIDAIVAEIEAEK
Eukaryotic translation initiation factor 6	D7LV66_ARALL	Arabidopsis lyrata subsp. lyrata	27 kDa	0.26	0.12	uniprot_trembl_130912.fasta	2	0.0939	EAQPSSIVDEMR_NSLPDQVVVQR
Predicted protein	B9GKF8_POPTR	Populus trichocarpa	104 kDa	0.26	0.16	uniprot_trembl_130912.fasta	11	0.0893	AITLPGEGEIMDMMEVADPDAVHAVR_DANDADFANFLQWYSQAGTPLVK_DQEFSSDMGSR_SLYPVLLSNGNLLEQGDLEGGK
Putative uncharacterized protein	A2XVU7_ORYSI	Oryza sativa subsp. indica	55 kDa	0.26	0.24	uniprot_trembl_130912.fasta	3	0.045	GITQFYAFVEER_GNEFEDYFLK
2,3-bisphosphoglycerate-independent phosphoglycerate mutase	PMGI_RICCO	Ricinus communis	61 kDa	0.28	-0.19	sprot_20130530.fasta	42	0.0881	GWDAQVLGEAPYK_LDQLQLLLK_MIIDAIEQVGGIYVVTADHGNAEDMVK
Protein argonaute 4A	AGO4A_ORYSJ	Oryza sativa subsp. japonica	101 kDa	0.29	-0.15	sprot_20130530.fasta	2	0.0232	FLDENWSPK_VNDQYITNVLLK
6-phosphogluconate dehydrogenase, decarboxylating	B9VWD5_CUCSA	Cucumis sativus	54 kDa	0.3	-0.13	uniprot_trembl_130912.fasta	11	0.099	AHNEGNLPLFGQYNPR_GELESFLIEISADIFK_GLLYLGMGVSGGEDGAR
60S ribosomal protein L13	A5CB91_VITVI	Vitis vinifera	24 kDa	0.31	-0.29	uniprot_trembl_130912.fasta	5	0.111	LAPTIGIAVDHR_SLESLQANVQR
Aspartate aminotransferase, chloroplastic	AAT5_ARATH	Arabidopsis thaliana	50 kDa	0.31	-0.14	sprot_20130530.fasta	10	0.117	FEGITMAPPDPILGVSEAFK_ISLAGLSLAK_LNLGVGAYR_VATIQGLSGTGSLR
Acyl-coenzyme A oxidase, peroxisomal	ACOX2_CUCMA	Cucurbita maxima	77 kDa	0.32	-0.41	sprot_20130530.fasta	7	0.0435	FAATLGELVGGR_NIAQELVDAFDLPDHVTR
Gamma-glutamylcysteine synthetase	K9JCZ2_CUCSA	Cucumis sativus	59 kDa	0.32	-0.26	uniprot_trembl_130912.fasta	4	0.08	AVAEEMGIGFLGIGFQPK_ESGFLNEVTEVAR_VGSLGLDMMFR
Ras-related protein RABA1b	RAA1B_ARATH	Arabidopsis thaliana	24 kDa	0.32	-0.17	sprot_20130530.fasta	4	0.106	GAVGALLVYDVTR_STIGVEFATR
GDP-D-mannose-3',5'-epimerase	A0EJL8_MALGL	Malpighia glabra	43 kDa	0.32	-0.16	uniprot_trembl_130912.fasta	2	0.0851	AITSVDKFEMWGDGLQTR_VVGTQAPVQLGSLR
Uncharacterized protein	C6TJL2_SOYBN	Glycine max	44 kDa	0.32	-0.05	uniprot_trembl_130912.fasta	4	0.054	IEEPILYIK_LSIENVEHLLMK
Proteasome subunit alpha type-4	PSA4_PETHY	Petunia hybrida	27 kDa	0.32	0.09	sprot_20130530.fasta	4	0.1	AAAIGANNQAAQSMLK_TTIFSPEGR
Uncharacterized protein	M5XQ24_PRUPE	Prunus persica	48 kDa	0.32	0.09	uniprot_trembl_130912.fasta	4	0.0681	ILVATDLVGR_VNIVINYDMPDSADTYLHR
Fructose-bisphosphate aldolase	K4D3E4_SOLLC	Solanum lycopersicum	38 kDa	0.32	0.2	uniprot_trembl_130912.fasta	15	0.0754	GILAADESTGTIGK_GILAADESTGTIGKR_VAPEVIAEYTVR
Putative uncharacterized protein	A5ASG9_VITVI	Vitis vinifera	58 kDa	0.32	0.41	uniprot_trembl_130912.fasta	2	0.043	ASGATVTIQETR_ILDGPPGTAER
Chloroplast NADP-dependent glyceraldehyde 3-phosphate dehydrogenase B subunit (Fragment)	Q9FV16_CUCPE	Cucurbita pepo	18 kDa	0.36	-0.15	uniprot_trembl_130912.fasta	2	0.17	GVLAVCDIPLVSVDFK_KGISADDVNAAFR
Phospholipase D alpha 1	PLDA1_VIGUN	Vigna unguiculata	92 kDa	0.36	0.11	sprot_20130530.fasta	2	0.0383	DDNPIGATLIGR_SIDGGAAFGFPDTPEDAAK
Heat shock protein 90-1	B6EBD7_SOYBN	Glycine max	80 kDa	0.36	0.12	uniprot_trembl_130912.fasta	39	0.199	ADLVNNLGTIAR_AVENSPFLEK_DNSMAGYMSSK_EDQLEYLEER_ELISNASDALDK_GIVDSEDLPLNISR_GYEVLFMVDAIDEYAVGQLK_ITLYLKEDQLEYLEER_KTMEINPENPIMEELR_LDAQPELFIHIIPDK_SLTNDWEEHLAVK_TMEINPENPIMEELR_TMEINPENPIMEELRK
Uncharacterized protein	I1JMZ4_SOYBN	Glycine max	22 kDa	0.36	0.19	uniprot_trembl_130912.fasta	2	0.16	SPTSDTYIIFGEAK_TAQTQEELLAADLEQQK
D-3-phosphoglycerate dehydrogenase, putative	B9RYA3_RICCO	Ricinus communis	63 kDa	0.39	-0.95	uniprot_trembl_130912.fasta	4	0.052	GLGMHVIAHDPYAPADR_IGDIPAIEEFVFLK
DNA damage-binding protein 1a	DDB1A_ARATH	Arabidopsis thaliana	121 kDa	0.39	-0.23	sprot_20130530.fasta	2	0.0202	GVGGLSHEQWR_VSLGTQPITLR
Glucose-1-phosphate adenylyltransferase	O22658_CITLA	Citrullus lanatus	58 kDa	0.39	-0.13	uniprot_trembl_130912.fasta	4	0.0913	NVENILILAGDHMYR_SGITIILEK_TDILLNLLK_TFYDANLALTEEFPK
Fructose-bisphosphate aldolase	A9PEU6_POPTR	Populus trichocarpa	42 kDa	0.39	0.06	uniprot_trembl_130912.fasta	7	0.0716	GILAIDESNATCGK_LASIGLDNTETNR_RLASIGLDNTETNR
Alpha-1,4 glucan phosphorylase	B2DG14_CUCMA	Cucurbita maxima	96 kDa	0.39	0.08	uniprot_trembl_130912.fasta	144	0.325	ADDFDLFQFNDGQYESAAQLHFR_AELFADYVTIWPTK_ALTNAIGNLNTQDAYADALNK_AQQICAVLYPGDATENGK_DAALGNGGLGR_DGQEEVAEDWLEK_EEIGEENFFLFGATADDVPR_FEPEQAYYATAESVR_HMEIIEEIDKR_IADNADLQAEWASAK_LGHDLEELVEQEK_LGHDLEELVEQEKDAALGNGGLGR_LVNDVGAVVNTDPEINSYLK_SGAFGNYDYGPLLDSLEGNSGYGR_TEDWVTNLDLLAGLQK_VAVQLNDTHPTLAIPELMR_YIEQVTGVSIDPNTLFDIQVK
Probable phospholipid hydroperoxide glutathione peroxidase	GPX4_GOSHI	Gossypium hirsutum	19 kDa	0.39	0.1	sprot_20130530.fasta	5	0.182	AEYPIFDK_GNDVDLSIYK_VDVNGDNAAPLYK
Alcohol dehydrogenase class-3	ADHX_ARATH	Arabidopsis thaliana	41 kDa	0.4	-0.24	sprot_20130530.fasta	5	0.108	GTAFGGFK_IIGIDIDSK_VEPGSNVAIFGLGTVGLAVAEGAK
Uncharacterized protein	K4DFR1_SOLLC	Solanum lycopersicum	69 kDa	0.4	-0.12	uniprot_trembl_130912.fasta	18	0.17	EDDLNEIVQLVGK_KIGEGDLLTGGDLYATVFENSLMEHR_KVSGPVVVADGMGGAAMYELVR_NIIHFYNLANQAVER_TTLVANTSNMPVAAR_VGHDNLIGEIIR
Ubiquitin-activating enzyme E1 3	UBE13_WHEAT	Triticum aestivum	116 kDa	0.4	-0.08	uniprot_trembl_130912.fasta	9	0.027	GGIVTQVK
TCP domain class transcription factor	D9ZJD1_MALDO	Malus domestica	57 kDa	0.4	0.05	uniprot_trembl_130912.fasta	3	0.0778	ILSQDKEHFAQLAVDAVMR_VQDDEVGDGTTSVVVLAGELLR
Putative uncharacterized protein Sb04g010020	C5XZM3_SORBI	Sorghum bicolor	133 kDa	0.4	0.09	uniprot_trembl_130912.fasta	8	0.022	NAGPEDLIATEAMLAR_SEFTASVPLTR
Proteasome subunit beta type	C6TLJ9_SOYBN	Glycine max	29 kDa	0.4	0.09	uniprot_trembl_130912.fasta	4	0.118	DGASGGVASVYYVGPNGWK_YDLSVEEAAELAR
Predicted protein	B9GSH1_POPTR	Populus trichocarpa	35 kDa	0.4	0.2	uniprot_trembl_130912.fasta	2	0.098	LLLDPAIHEEFTR_TLQEENEEIGNQAAEGK
Uncharacterized protein	M0SJM4_MUSAM	Musa acuminata subsp. malaccensis	57 kDa	0.4	0.23	uniprot_trembl_130912.fasta	3	0.0532	EKVNLAGHDEYIVR_GVSFMVDNCSTTAR_VNLAGHDEYIVR
4-alpha-glucanotransferase DPE2	DPE2_ORYSJ	Oryza sativa subsp. japonica	108 kDa	0.42	-0.11	sprot_20130530.fasta	16	0.0497	EETINDPTNPK_GDLPIGVDR_NSVDTWVYPTLFR_SNEDLGVGEFLDLK
Predicted protein	A9P8Q7_POPTR	Populus trichocarpa	29 kDa	0.43	0.29	uniprot_trembl_130912.fasta	2	0.068	AFDEAIAELDTLGEESYK
GTP-binding protein	Q9M7P3_CAPAN	Capsicum annuum	44 kDa	0.44	-0.6	uniprot_trembl_130912.fasta	4	0.112	IGIVGLPNVGK_TGFSAINLIYFFTAGPDEVK_TYVVQDGDIIFFK
NADH-ubiquinone oxidoreductase, putative	B9T118_RICCO	Ricinus communis	81 kDa	0.44	-0.33	uniprot_trembl_130912.fasta	14	0.0941	FATEVAGVQDLGMLGR_GSGEEIGTYVEK_GTESIDVTDAVGSNIR_LNEDINEEWISDK_NPAIIVGAGIFER
Ras-related protein RAB1BV	RB1BV_BETVU	Beta vulgaris	24 kDa	0.44	-0.31	sprot_20130530.fasta	7	0.256	GQALADEYGIK_LLLIGDSGVGK_LQIWDTAGQER_TITTAYYR_TNLNVEEVFFSIAR
Ras-related protein Rab-7A	L8HHF3_ACACA	Acanthamoeba castellanii str. Neff	21 kDa	0.44	-0.22	uniprot_trembl_130912.fasta	2	0.11	ATIGADFLTK_IIILGDSGVGK
4-alpha-glucanotransferase, putative	B9SCF0_RICCO	Ricinus communis	104 kDa	0.44	-0.22	uniprot_trembl_130912.fasta	6	0.0255	AWWEEDEER_SENDLGVGEFLDLK
Adenylate kinase A	KAD1_ORYSJ	Oryza sativa subsp. japonica	26 kDa	0.44	-0.18	sprot_20130530.fasta	5	0.133	GELVSDDLVVGIIDEAMK_VLNFAIDDAILEER
NADP-dependent malic enzyme	MAOX_POPTR	Populus trichocarpa	65 kDa	0.44	-0.13	sprot_20130530.fasta	2	0.0609	LLIDNVEELLPVVYTPTVGEACQK_SIQVIVVTDGER
Uridine kinase	B9GJS2_POPTR	Populus trichocarpa	54 kDa	0.44	-0.07	uniprot_trembl_130912.fasta	3	0.0769	DINSVLEQYAK_LVVEHGLGHLPFTEK_VVLVNQDSFYR
Fumarylacetoacetate hydrolase, putative	B9S3J5_RICCO	Ricinus communis	46 kDa	0.44	0.1	uniprot_trembl_130912.fasta	2	0.0618	DIQAWEYVPLGPFLGK_LLSSTEPALR
Uncharacterized protein	M0RVC5_MUSAM	Musa acuminata subsp. malaccensis	14 kDa	0.44	0.12	uniprot_trembl_130912.fasta	2	0.21	AGALGDAVTVTR_GSTFVIDCAKPVEDK
Uncharacterized protein	M5W737_PRUPE	Prunus persica	64 kDa	0.44	0.15	uniprot_trembl_130912.fasta	10	0.06	DLINILEEAIR_NAGVNGSVVSEK_VVAAGANPVLITR
Glutamate-1-semialdehyde 21-aminomutase	E5GCQ7_CUCME	Cucumis melo subsp. melo	50 kDa	0.44	0.15	uniprot_trembl_130912.fasta	5	0.151	AGSGVATLGLPDSPGVPK_ELMPGGVNSPVR_IIGGGLPVGAYGGR_ITSELVEGLVAAGK_SVGGQPIIIDSVK
Putative uncharacterized protein	A9P8E9_POPTR	Populus trichocarpa	16 kDa	0.44	0.17	uniprot_trembl_130912.fasta	4	0.23	ADRDESSPYAAMLAAQDVSQR_IEDVTPIPTDSTR
Calreticulin-2	CALR2_ARATH	Arabidopsis thaliana	48 kDa	0.44	0.17	sprot_20130530.fasta	8	0.0755	AAFDEAEK_FYAISAEFPEFSNK_YVGLELWQVK
Granule-bound starch synthase	G1JSF0_CUCMO	Cucurbita moschata	68 kDa	0.44	0.17	uniprot_trembl_130912.fasta	6	0.066	EALQAEVGLPVDR_FNAEAVTEAK_TGGLGDVLGGLPPALAAR
Cysteine synthase	A9PJI4_9ROSI	Populus trichocarpa x Populus deltoides	43 kDa	0.44	0.18	uniprot_trembl_130912.fasta	5	0.0871	AFGAELVLTDAAK_GSVANIAAK_LILTMPASMSLER
Triosephosphate isomerase	A9PH17_POPTR	Populus trichocarpa	34 kDa	0.44	0.27	uniprot_trembl_130912.fasta	4	0.121	GGAFTGEISVEQLK_HVIGEDDQFIGK_IEISAQNSWVSK
Putative uncharacterized protein	A9NK66_PICSI	Picea sitchensis	5 kDa	0.44	0.42	uniprot_trembl_130912.fasta	1	0.23	MIYDVNSPLFR
Putative uncharacterized protein	D8R6D5_SELML	Selaginella moellendorffii	68 kDa	0.44	0.62	uniprot_trembl_130912.fasta	4	0.02	QVDEVLLVGGMTR
NADH dehydrogenase subunit 9	E6ZE24_BETVM	Beta vulgaris subsp. maritima	23 kDa	0.46	-0.1	uniprot_trembl_130912.fasta	6	0.281	DFPLSGYVEVR_EVWDMFGVSFINHPDLR_ILTDYGFEGHPLR_VVSEPIEMTQEFR
Probable methionine--tRNA ligase	SYM_ORYSJ	Oryza sativa subsp. japonica	89 kDa	0.48	-0.4	sprot_20130530.fasta	8	0.02	ASPPPPPK_TVVSGLVK
40S ribosomal protein S5-1	RS51_ARATH	Arabidopsis thaliana	23 kDa	0.48	-0.26	sprot_20130530.fasta	16	0.159	GSSNSYAIK_QAVDISPLR_TIAECLADELINAAK
Arginine biosynthesis bifunctional protein ArgJ, chloroplastic	ARGJ_CITLA	Citrullus lanatus	48 kDa	0.48	-0.14	sprot_20130530.fasta	3	0.0696	EAGQLQECLDVVMQGLAK_SVAIESQVGGSTIR
Glucose-6-phosphate 1-dehydrogenase 2, chloroplastic	G6PD2_ARATH	Arabidopsis thaliana	67 kDa	0.48	-0.12	sprot_20130530.fasta	4	0.0436	SDELDAAWSLFTPLLK_VQPDEAIYLK
Succinate dehydrogenase [ubiquinone] iron-sulfur subunit 1, mitochondrial	DHSB2_ARATH	Arabidopsis thaliana	31 kDa	0.48	0.05	uniprot_trembl_130912.fasta	5	0.082	LEAIDDEFK_DLVVDMTNFYNQYK
V-type proton ATPase subunit E	VATE_MESCR	Mesembryanthemum crystallinum	26 kDa	0.48	0.07	uniprot_trembl_130912.fasta	1	0.071	ANEISVSAEEEFNIEK
Uncharacterized protein	K7MK66_SOYBN	Glycine max	107 kDa	0.48	0.08	uniprot_trembl_130912.fasta	3	0.0208	ALEVVQYVK_TVELDASLGGR
Predicted protein	B9H9T9_POPTR	Populus trichocarpa	104 kDa	0.48	0.1	uniprot_trembl_130912.fasta	3	0.041	LDTESDSGEFWVLFGGFAPIGK_SAPVNEEVPPLLEGGGK
Ribulose bisphosphate carboxylase large chain (Fragment)	RBL_ERICA	Eriodictyon californicum	52 kDa	0.48	0.14	sprot_20130530.fasta	3	0.0428	DTDILAAFR_NITLGFVDLLR
Putative uncharacterized protein	A5AS18_VITVI	Vitis vinifera	22 kDa	0.48	0.16	uniprot_trembl_130912.fasta	4	0.13	AFLDATGGLWR_GGSPYGAGTFAGDGSR
2,3-bisphosphoglycerate-independent phosphoglycerate mutase	B7FLD9_MEDTR	Medicago truncatula	61 kDa	0.51	-0.09	uniprot_trembl_130912.fasta	11	0.182	AVGLPTEDDMGNSEVGHNALGAGR_DVLDGSSVGFVETLENDLAK_GWDAQVLGEAPHK_MILDAIEQVGGIYVVTADHGNAEDMVK_SVGPIVDGDAVVTFNFR
Citrate synthase	I3NNW9_PAESU	Paeonia suffruticosa	53 kDa	0.52	0.02	uniprot_trembl_130912.fasta	3	0.0998	GMTGLLWETSLLDPDEGIR_SVVDECGENITK_VQLGNITVDMVLGGMR
Uncharacterized protein	M0TLV9_MUSAM	Musa acuminata subsp. malaccensis	111 kDa	0.52	0.09	uniprot_trembl_130912.fasta	10	0.0824	AADLGVESIVIGMPHR_ALNAPIFHVNGDDMEAVVHVCELAAEWR_FGLEGGETLIPGMK_NFVGQAATSPGISGQTIQESMR
T-complex protein 1 subunit epsilon	TCPE_ARATH	Arabidopsis thaliana	59 kDa	0.52	0.26	sprot_20130530.fasta	2	0.0636	DVNLDLIK_SQDYEIGDGTTGVVVMAGALLEQAER
Heat shock protein 90-4	HS904_ARATH	Arabidopsis thaliana	80 kDa	0.53	0.01	uniprot_trembl_130912.fasta	44	0.067	ADLVNNLGTIAR_AVENSPFLEK_GIVDSEDLPLNISR_HFSVEGQLEFK
Succinyl-CoA ligase [ADP-forming] subunit alpha-1, mitochondrial	SUCA1_SOLLC	Solanum lycopersicum	35 kDa	0.53	0.05	sprot_20130530.fasta	5	0.127	ESGTQKPVVAFIAGLTAPPGR_MGHAGAIVSGGK_VICQGITGK
Glyceraldehyde-3-phosphate dehydrogenase	G3PC_SINAL	Sinapis alba	37 kDa	0.54	-0.18	sprot_20130530.fasta	56	0.234	AASFNIIPSSTGAAK_FGIVEGLMTTVHSITATQK_IGINGFGR_NDVELVAVNDPFITTEYMTYMFK_VPTVDVSVVDLTVR
Uncharacterized protein	I1LXY1_SOYBN	Glycine max	89 kDa	0.54	0.06	uniprot_trembl_130912.fasta	8	0.0672	FLFAGVVDGR_GNASVPAMEMTK_LQEELDIDVLVHGEPER_SEEAFYLNWAVHSFR
Phosphoglycerate kinase	I6LNT9_HELAN	Helianthus annuus	42 kDa	0.56	0.06	uniprot_trembl_130912.fasta	27	0.127	GVSLLLPSDVVIADK_KLASLADLYVNDAFGTAHR_LASLADLYVNDAFGTAHR_LVAGIPEGGVLLLENVR
Formate dehydrogenase, mitochondrial	FDH_HORVU	Hordeum vulgare	42 kDa	0.57	-0.34	sprot_20130530.fasta	3	0.0557	GEWNVAGIAHR_KGVIIVNNAR
Putative uncharacterized protein (NADH dehydrogenase, putative )	A5C820_VITVI	Vitis vinifera	69 kDa	0.57	-0.14	uniprot_trembl_130912.fasta	4	0.0275	ITLLEAGDHILNMFDK_ITLLEAGDHILNMFDKR
Putative uncharacterized protein	A2Y6U4_ORYSI	Oryza sativa subsp. indica	54 kDa	0.57	-0.06	uniprot_trembl_130912.fasta	7	0.095	GVFYALDLGGTNFR_LISGMYLGEIVR_QVADAMAVEMHAGLASEGGSK
Adenylosuccinate synthetase, chloroplastic	I1N933_SOYBN	Glycine max	53 kDa	0.57	-0.06	uniprot_trembl_130912.fasta	5	0.0495	LVDILAQHFEIVAR_VVGDLIGVVK
Putative uncharacterized protein	C6T531_SOYBN	Glycine max	21 kDa	0.57	-0.04	uniprot_trembl_130912.fasta	9	0.19	APLGQNTVLLR_IAVIVGTVTDDIR
Serine-threonine protein kinase, plant-type, putative	B9RI89_RICCO	Ricinus communis	40 kDa	0.57	-0.03	uniprot_trembl_130912.fasta	2	0.0574	GESEDPIFQK_ISGDIPADIGR
Proteasome subunit alpha type	A5C3G9_VITVI	Vitis vinifera	31 kDa	0.57	-0.02	uniprot_trembl_130912.fasta	4	0.0947	LFQVEYAMEAVK_NQYDTDVTTWSPAGR
Predicted protein	B9HX41_POPTR	Populus trichocarpa	21 kDa	0.57	0.07	uniprot_trembl_130912.fasta	5	0.14	ASLEVLVADLQFLRDQVTITQVTIAR
Cysteine synthase	CYSK_CITLA	Citrullus lanatus	34 kDa	0.57	0.16	sprot_20130530.fasta	3	0.0862	TPNSYILQQFENPANPK_YLSTVLFESVK
Predicted protein	A9TIM7_PHYPA	Physcomitrella patens subsp. patens	37 kDa	0.58	-0.66	uniprot_trembl_130912.fasta	2	0.033	VGLVGDLANGR
V-type proton ATPase subunit B 1	VATB1_GOSHI	Gossypium hirsutum	54 kDa	0.58	0.06	sprot_20130530.fasta	26	0.254	AVVGEEALSSEDLLYLEFLDK_AVVGEEALSSEDLLYLEFLDKFER_DHADVSNQLYANYAIGK_GQVLEVDGEK_HVLVILTDMSSYADALR_IALTTAEYLAYECGK_SAIGEGMTR_TPVSLDMLGR_TYPEEMIQTGISTIDVMNSIAR
UDP-sugar pyrophosphorylase	USP_CUCME	Cucumis melo	68 kDa	0.59	-0.66	sprot_20130530.fasta	4	0.0519	GNPYHSATSGEMAIYR_VGFTVMDAWLTYAPVK
Predicted protein	B9IBF2_POPTR	Populus trichocarpa	45 kDa	0.6	-0.15	uniprot_trembl_130912.fasta	2	0.062	LHGGTPANFLDVGGNASEGQVVEAFK
UDP-glucose pyrophosphorylase	Q19TV8_CUCME	Cucumis melo	52 kDa	0.6	-0.03	uniprot_trembl_130912.fasta	33	0.284	ATSDLLLVQSDLYTLVDGFVLR_GSNVDIHTFNQSQYPR_IFNTNNLWVNLK_LVEANALK_NGLTFLDLIVIQIENLNSK_VLQLETAAGAAIR_VQLLEIAQVPDEHVNEFK_VVGDVSFGAGVVLK_YLSGEAQHVEWSK
Translationally-controlled tumor protein homolog	TCTP_CUCMA	Cucurbita maxima	19 kDa	0.64	0.06	sprot_20130530.fasta	17	0.351	EGATDPTFLYLAPALK_ELENGMIWEVEGK_MLVYQDLLTGDELLSDSFPYK_MLVYQDLLTGDELLSDSFPYKELENGMIWEVEGK_VVDIVDTFR
Actin 1	M4WH59_DIOMU	Dionaea muscipula	42 kDa	0.65	0.1	uniprot_trembl_130912.fasta	5	0.149	AGFAGDDAPR_LAYVALDYEQELETAK_TTGIVLDSGDGVSHTVPIYEGYALPHAILR
Uncharacterized protein	M5X008_PRUPE	Prunus persica	37 kDa	0.67	-0.49	uniprot_trembl_130912.fasta	10	0.14	GEMLDLQHAAAFLPR_ISVIGAGNVGMAIAQTILTQDLADELVLVDAKPEK
Methylenetetrahydrofolate reductase	B9HG95_POPTR	Populus trichocarpa	68 kDa	0.67	-0.15	uniprot_trembl_130912.fasta	9	0.0444	SALAILMNLGLIEESK_TEDGVDNLFER
Uncharacterized protein	M5XQR4_PRUPE	Prunus persica	112 kDa	0.67	-0.12	uniprot_trembl_130912.fasta	3	0.0262	EEEADTLIEQMTR_IVSLLSESYNPHVR
Putative uncharacterized protein	A2YP57_ORYSI	Oryza sativa subsp. indica	15 kDa	0.67	-0.11	uniprot_trembl_130912.fasta	17	0.15	VIDMLLFK_VPPNSASLEEAR
Histone H4 variant TH011	H41_WHEAT	Triticum aestivum	11 kDa	0.67	-0.1	sprot_20130530.fasta	28	0.388	DAVTYTEHAR_IFLENVIR_ISGLIYEETR_TVTAMDVVYALK
3-isopropylmalate dehydratase large subunit	B6TYJ6_MAIZE	Zea mays	53 kDa	0.67	-0.07	uniprot_trembl_130912.fasta	3	0.03	VVIIPDHYIFTSDER
Adenylosuccinate synthetase 2, chloroplastic	PURA2_RICCO	Ricinus communis	53 kDa	0.67	-0.01	sprot_20130530.fasta	11	0.0533	AHLLFDFHQEVDGLR_LDILLSDAASR
Glycolate oxidase	Q39640_9ROSI	Cucurbita cv. Kurokawa Amakuri	40 kDa	0.67	-0.01	uniprot_trembl_130912.fasta	3	0.0599	AIALTVDTPR_GEVPVFLDGGVR
Inosine-5'-monophosphate dehydrogenase	A7XZM6_CAMSI	Camellia sinensis	53 kDa	0.67	0.01	uniprot_trembl_130912.fasta	2	0.0398	GQATAVYK_IAQGVVGAVADK
Uncharacterized protein	M4DUK0_BRARP	Brassica rapa subsp. pekinensis	22 kDa	0.67	0.04	uniprot_trembl_130912.fasta	3	0.147	NFTETIELQIGLK_VLCMGVAVGNLGMEEK
Glutathione peroxidase	B9RCA6_RICCO	Ricinus communis	19 kDa	0.67	0.47	uniprot_trembl_130912.fasta	2	0.131	GGLFGDGIK_VDVNGNNAAPIYK
Uncharacterized protein	I1LZ93_SOYBN	Glycine max	40 kDa	0.7	-0.75	uniprot_trembl_130912.fasta	4	0.158	ATLFPGDGIGPEIAESVK_ENTEGEYSGLEHQVVR_GPMATPIGK_TQSFLTWESLESVR
Acetyl-CoA C-acyltransferase (3-ketoacyl-coa thiolase b) (Fragment)	Q42918_MANIN	Mangifera indica	45 kDa	0.7	-0.73	uniprot_trembl_130912.fasta	3	0.086	QEQDQAAVESHR_TFAAVGVDPAIMGVGPAVAIPAAVK
Malic enzyme	K4CLL3_SOLLC	Solanum lycopersicum	65 kDa	0.7	-0.38	uniprot_trembl_130912.fasta	2	0.03	ATGQEYAELLEEFMSAVK
Isocitrate dehydrogenase [NADP]	P93133_EUCGL	Eucalyptus globulus	47 kDa	0.7	-0.29	uniprot_trembl_130912.fasta	27	0.151	FEAAGIWYEHR_GGETSTNSIASIFAWSR_LIDDMVAYALK_SKFEAAGIWYEHR_TIEAEAAHGTVTR_YFDLGLPHR
Uncharacterized protein	K4CMS0_SOLLC	Solanum lycopersicum	120 kDa	0.7	-0.14	uniprot_trembl_130912.fasta	3	0.022	AIWMLDPGIK_SAGCTEEYSVIER
4-hydroxy-3-methylbut-2-en-1-yl diphosphate synthase	K7NBL1_SIRGR	Siraitia grosvenorii	82 kDa	0.7	-0.13	uniprot_trembl_130912.fasta	4	0.0703	DLATVDSILLR_IMSYFGDSPR_SAIGIGTLLQDGLGDTIR_TLFDLQEISAEIR
Putative uncharacterized protein	D7SY46_VITVI	Vitis vinifera	60 kDa	0.7	-0.1	uniprot_trembl_130912.fasta	3	0.0525	ALAENEGEGLAK_ALGVDILTGVGTILGPQK
Uncharacterized protein	C6TKV3_SOYBN	Glycine max	46 kDa	0.7	-0.09	uniprot_trembl_130912.fasta	6	0.059	AFDEGWGAVIAK_MTPNITDISQPAR
Uncharacterized protein	I1N1M0_SOYBN	Glycine max	58 kDa	0.7	-0.07	uniprot_trembl_130912.fasta	9	0.058	GSAVVCVAEGAGQNLLQK_TFGFDTAVEEAQR
Predicted protein	B9IIQ4_POPTR	Populus trichocarpa	29 kDa	0.7	-0.07	uniprot_trembl_130912.fasta	3	0.123	TEDVANAALYLASDEAR_VALITGGASGIGECTAK
Putative uncharacterized protein	A5C8L8_VITVI	Vitis vinifera	98 kDa	0.7	-0.04	uniprot_trembl_130912.fasta	4	0.054	EFVIVGGGNAAGYAAR_GVLLESGSPEEFQLLPK_LDTTIIFPEDHLLQR
Phosphoglycerate kinase (Fragment)	G8EW39_9POAL	Kengyilia alatavica	31 kDa	0.7	-0.04	uniprot_trembl_130912.fasta	3	0.195	AQGLSVGSSLVEEDKLELATSLLAK_GVSLLLPSDVVIADK_LASLADLFVNDAFGTAHR
GTP-binding protein SAR1	SAR1_TOBAC	Nicotiana tabacum	23 kDa	0.7	-0.03	uniprot_trembl_130912.fasta	1	0.056	ADFLGGHQIAR
Predicted protein	A9PBR7_POPTR	Populus trichocarpa	21 kDa	0.7	0	uniprot_trembl_130912.fasta	6	0.13	APLGQNTVLLR_IAVVVGTITDDIR
At5g47540	B3LFB8_ARATH	Arabidopsis thaliana	39 kDa	0.7	0.01	uniprot_trembl_130912.fasta	1	0.0321	SIQIEAFHVFK
Putative uncharacterized protein	D7SJV2_VITVI	Vitis vinifera	43 kDa	0.7	0.01	uniprot_trembl_130912.fasta	14	0.102	AADVIAAANTAAEVALR_FTVLLMPNGSDR_IVEGVLSHQLK
Uncharacterized protein (Adenylosuccinate synthetase, chloroplastic )	M5WBP0_PRUPE	Prunus persica	54 kDa	0.7	0.02	uniprot_trembl_130912.fasta	10	0.0588	IEELVGIPVHYIGVGPGR_LDLLLSDAASR
Malate dehydrogenase (Fragment)	A1BQK6_CUCSA	Cucumis sativus	14 kDa	0.7	0.03	uniprot_trembl_130912.fasta	4	0.279	ELVADDAWLNGEFISTVQQR_VLVVANPANTNALILK
Dihydrolipoamide acetyltransferase component of pyruvate dehydrogenase	E5GB89_CUCME	Cucumis melo subsp. melo	58 kDa	0.7	0.03	uniprot_trembl_130912.fasta	9	0.121	DAAGAPLDYSDLPHTQIR_GYIENPESMLL_ISVNDLVIK_KVPQCNSSWTDNYIR_VIDGAIGADWLK
Uncharacterized protein	B4FZU5_MAIZE	Zea mays	24 kDa	0.7	0.05	uniprot_trembl_130912.fasta	7	0.2	TFAAVGVDPAVMGIGPAVAIPAAVK_VNVNGGAMALGHPLGATGAR
Uncharacterized protein	M0ZY64_SOLTU	Solanum tuberosum	38 kDa	0.7	0.05	uniprot_trembl_130912.fasta	1	0.046	SDYQNVLVFQSSTYGK
Pyruvate kinase	B7FLG2_MEDTR	Medicago truncatula	54 kDa	0.7	0.05	uniprot_trembl_130912.fasta	8	0.098	AAMENTGILCAVMLDTK_GDLGMEIPIEK_IMEHSPVPMSPLESLASSAVR
Dihydrolipoyl dehydrogenase	D2D319_GOSHI	Gossypium hirsutum	54 kDa	0.7	0.05	uniprot_trembl_130912.fasta	11	0.118	AEEDGVACVEFIAGK_FPFLANSR_FSSVEIDLPAMMAQK_SLPGITIDEK_VVGVDTSGNGVK
Putative uncharacterized protein	D7TKK5_VITVI	Vitis vinifera	44 kDa	0.7	0.08	uniprot_trembl_130912.fasta	8	0.122	IGIVGLPNVGK_SEVSAFLEIHDIAGLVR_TGFSAINLIYFFTAGPDEVK
DEAD-box ATP-dependent RNA helicase 2	RH2_ARATH	Arabidopsis thaliana	46 kDa	0.7	0.09	sprot_20130530.fasta	2	0.0588	EVQALILSPTR_LLILDESDEMLSR
Uncharacterized protein	K4CBF0_SOLLC	Solanum lycopersicum	60 kDa	0.7	0.16	uniprot_trembl_130912.fasta	3	0.0579	GYIENPESMLL_LSVNDLVIK_VIDGAIGAEWLK
Putative uncharacterized protein	B8LR96_PICSI	Picea sitchensis	68 kDa	0.7	0.17	uniprot_trembl_130912.fasta	2	0.041	AVQGNVGQVLEQK_NVGDLSGGELQR
Putative uncharacterized protein	F6GWF3_VITVI	Vitis vinifera	52 kDa	0.7	0.18	uniprot_trembl_130912.fasta	3	0.062	GQPEDAVYDFEDK_NAVFGDSSALAPGGVR
Uncharacterized protein	M5XHS7_PRUPE	Prunus persica	15 kDa	0.7	0.2	uniprot_trembl_130912.fasta	21	0.164	ALVDAPDMVR_LVVIVDVLDQNR
Peroxisomal (S)-2-hydroxy-acid oxidase GLO5	GLO5_ORYSI	Oryza sativa subsp. indica	40 kDa	0.7	0.24	sprot_20130530.fasta	4	0.0515	AIALTVDTPR_GVITAEDTR
Superoxide dismutase [Cu-Zn]	A1ED47_GOSAR	Gossypium arboreum	22 kDa	0.7	0.29	uniprot_trembl_130912.fasta	1	0.0512	LACGVVGLTPV
U5 small nuclear ribonucleoprotein 200 kDa helicase	G7IJ55_MEDTR	Medicago truncatula	252 kDa	0.7	0.66	uniprot_trembl_130912.fasta	2	0.0103	TEVGPVDAPR_VVELTGETATDLK
Csf-1 protein (Fragment)	Q9SXL9_CUCSA	Cucumis sativus	16 kDa	0.7	0.78	uniprot_trembl_130912.fasta	22	0.159	ALVDAPDMER_LVVIVDVIDQNR
Predicted protein (Fragment)	B9NDN5_POPTR	Populus trichocarpa	86 kDa	0.72	-0.2	uniprot_trembl_130912.fasta	2	0.0319	ADIVGLWALK_GPQTVAFNLPNDER
Uncharacterized protein	I1JGR4_SOYBN	Glycine max	86 kDa	0.72	0.09	uniprot_trembl_130912.fasta	2	0.034	GQLIDSGITSADILK_TVSLLEEYFSVR
Chaperonin 60 subunit beta 1, chloroplastic	CPNB1_ARATH	Arabidopsis thaliana	64 kDa	0.74	-0.02	sprot_20130530.fasta	10	0.11	EVELEDPVENIGAK_KSQYLDDIAILTGATVIR_NAGVNGSVVSEK_SQYLDDIAILTGATVIR_VEDALNATK_VVAAGANPVLITR
Delta-1-pyrroline-5-carboxylate synthetase	G9JKM5_BOENI	Boehmeria nivea	78 kDa	0.74	0.1	uniprot_trembl_130912.fasta	3	0.031	IEGVTLYGGPK_LDDVIDLVIPR
Glucose-1-phosphate adenylyltransferase small subunit, chloroplastic/amyloplastic (Fragment)	GLGS_BETVU	Beta vulgaris	54 kDa	0.76	-0.03	uniprot_trembl_130912.fasta	6	0.086	AKPAVPLGANYR_MLDADITDSVIGEGCVIK_VDTTILGLDDER
Malate dehydrogenase, glyoxysomal	MDHG_CITLA	Citrullus lanatus	38 kDa	0.76	-0.02	sprot_20130530.fasta	9	0.205	AIVNLISNPVNSTVPIAAEVFK_ANTFVAEVLGLDPR_GFLGQQQLEAALTGMDLIIVPAGVPR_LLGVTMLDVVR
Putative uncharacterized protein	A5AEB0_VITVI	Vitis vinifera	47 kDa	0.76	0.02	uniprot_trembl_130912.fasta	8	0.18	AQLEEDPIVHR_IKEQAITNLSDLLR_LLLVDIDLLESK_TAYSYFFEAFEAFNALEDPR_VEIAHIAELIELPVDHVEK
ATP synthase subunit alpha	Q8SID6_9ERIC	Palaquium formosanum	43 kDa	0.77	-0.01	uniprot_trembl_130912.fasta	23	0.148	EAFPGDVFYLHSR_GIALNLENENVGIVVFGSDTAIK_TGSIVDVPAGK_VVDALGVPIDGR
NADP-dependent malic enzyme 4, chloroplastic	MAOP4_ARATH	Arabidopsis thaliana	71 kDa	0.78	-0.14	sprot_20130530.fasta	2	0.031	NIQVIVVTDGER_NIWLVDSK
Putative eukaryotic translation initiation factor 4A (Fragment)	Q5K406_9CARY	Silene viscosa	19 kDa	0.78	-0.1	uniprot_trembl_130912.fasta	4	0.079	MFVLDEADQMLSR
Ras-related protein RABA4a	RAA4A_ARATH	Arabidopsis thaliana	25 kDa	0.78	-0.07	sprot_20130530.fasta	3	0.0929	ATIGVEFQTR_VVLIGDSAVGK
Beta-amylase	F6HS29_VITVI	Vitis vinifera	52 kDa	0.78	-0.04	uniprot_trembl_130912.fasta	10	0.0611	AQVPLAGENALPR_KAQVPLAGENALPR_SHAPELTAGYYNTR
ATP-utilizing phosphofructokinase (Fragment)	G8HI90_CITMA	Citrus maxima	17 kDa	0.78	-0.03	uniprot_trembl_130912.fasta	4	0.085	TFGFDTAVEEAQR
Putative uncharacterized protein	A5B126_VITVI	Vitis vinifera	15 kDa	0.78	0	uniprot_trembl_130912.fasta	4	0.17	HGYIGEFEYVDDHR_IVVELNGR
Phospho-2-dehydro-3-deoxyheptonate aldolase 1, chloroplast, putative	B9T0A7_RICCO	Ricinus communis	59 kDa	0.78	0.02	uniprot_trembl_130912.fasta	3	0.0469	LIEILNPNNKPGR_TRPFDAILAEVR
UTP--glucose-1-phosphate uridylyltransferase	UGPA_SOLTU	Solanum tuberosum	52 kDa	0.78	0.05	sprot_20130530.fasta	6	0.103	GGTLISYEGK_LVEADALK_VQLLEIAQVPDEHVNEFK_YLSGEAQHIDWSK
Coatomer subunit gamma-2	COPG2_ORYSJ	Oryza sativa subsp. japonica	99 kDa	0.78	0.08	sprot_20130530.fasta	3	0.0236	VDEYGLGAR_WSNEVQEAVQSR
Predicted protein	D7LXS6_ARALL	Arabidopsis lyrata subsp. lyrata	59 kDa	0.78	0.66	uniprot_trembl_130912.fasta	1	0.026	NEEGGNSISTVVLR
Late-embryogenesis abundant protein 2	C6T750_SOYBN	Glycine max	34 kDa	0.79	0.02	uniprot_trembl_130912.fasta	5	0.112	AELVVDVLIK_FSFEETVAILHLK_VDLIVDVPVFGR
Predicted protein	B9MTE3_POPTR	Populus trichocarpa	90 kDa	0.8	-0.02	uniprot_trembl_130912.fasta	6	0.0901	AVANETGAFFFCINGPEIMSK_ELQETVQYPVEHPEK_GILLYGPPGSGK_LDQLIYIPLPDEESR_RDFSTAILER
Malate dehydrogenase	A8MQK3_ARATH	Arabidopsis thaliana	33 kDa	0.82	0.01	uniprot_trembl_130912.fasta	11	0.199	DDLFNINAGIVK_GLNGVPNVVECSFVQSTITELPFFASK_KLFGVTTLDVVR_TQDGGTEVVEAK
S-adenosylmethionine synthetase 1	B9HIH9_POPTR	Populus trichocarpa	43 kDa	0.82	0.01	uniprot_trembl_130912.fasta	5	0.139	FVIGGPHGDAGLTGR_LCDQISDAVLDACLAQDPDSK_TAAYGHFGR_TIFHLNPSGR
DEAD-box ATP-dependent RNA helicase 15	RH15_ARATH	Arabidopsis thaliana	48 kDa	0.84	-0.02	sprot_20130530.fasta	9	0.126	ILVATDLVGR_LTLHGLVQHYIK_NECPHIVVGTPGR_VNIVINYDMPDSADTYLHR
Probable sucrose-phosphate synthase 2	SPSA2_CRAPL	Craterostigma plantagineum	121 kDa	0.87	0.04	sprot_20130530.fasta	27	0.0527	ELANLTLIMGNR_IEAEELSLDAAELVITSTK_NGGPVDIHR_YFVEEVVSGVDESDLHR
Aconitate hydratase, cytoplasmic	ACOC_CUCMA	Cucurbita maxima	98 kDa	0.88	-0.03	sprot_20130530.fasta	80	0.249	ATIANMSPEYGATMGFFPVDHVTLQYLK_DIWPSTEEIAEVVQSSVLPDMFK_EAQENVAK_INPLVPVDLVIDHSVQVDVAR_LGSDSNKINPLVPVDLVIDHSVQVDVAR_LLDGEVGPK_NGVTATDLVLTVTQMLR_SAGQDTIVLAGAEYGSGSSR_SDETVSMIEAYLR_SGEDADSLGLTGHER_TSLAPGSGVVTK_VLLQDFTGVPAVVDLACMR_VYSSYLQLDLTDVEPCISGPK_YYSLPSLNDPR
Peptidyl-prolyl cis-trans isomerase	CYPH_CATRO	Catharanthus roseus	18 kDa	0.88	0.02	sprot_20130530.fasta	21	0.134	FADENFIK_HVVFGQVVEGMDVVK
Putative uncharacterized protein	F6HQQ7_VITVI	Vitis vinifera	112 kDa	0.89	-0.24	uniprot_trembl_130912.fasta	3	0.0093	AWWEEDEER
Hexokinase 1	B6V3C0_CUCME	Cucumis melo	54 kDa	0.89	-0.1	uniprot_trembl_130912.fasta	14	0.141	ELGFTFSFPVR_GFSIEDTVGEDVVGELTK_IIVELCDVVATR_KIIVELCDVVATR_LISGMYLGEIVR_VTALVNDTIGTLAGGR
Putative uncharacterized protein	A5B5R1_VITVI	Vitis vinifera	33 kDa	0.89	-0.03	uniprot_trembl_130912.fasta	4	0.11	GDSVVLMGK_GTVEIITPVELIK_VGSSEAALLAK
Pyruvate kinase	D7MSA3_ARALL	Arabidopsis lyrata subsp. lyrata	64 kDa	0.89	-0.02	uniprot_trembl_130912.fasta	2	0.0604	AEVSDIAIAVR_GDLGAELPIEEVPILQEEIINLCR
NADH dehydrogenase [ubiquinone] iron-sulfur protein 7, mitochondrial	NDUS7_ARATH	Arabidopsis thaliana	24 kDa	0.89	0.01	sprot_20130530.fasta	4	0.0459	KVYDQMPEPR_VYDQMPEPR
V-type proton ATPase subunit D	VATD_ARATH	Arabidopsis thaliana	29 kDa	0.89	0.03	sprot_20130530.fasta	3	0.0651	GELDELER_LENTISYIK
Elongation factor 1-alpha	EF1A_TOBAC	Nicotiana tabacum	49 kDa	0.89	0.05	sprot_20130530.fasta	25	0.136	EHALLAFTLGVK_IGGIGTVPVGR_LPLQDVYK_STNLDWYK_STTTGHLIYK_YYCTVIDAPGHR
Proteasome subunit beta type-2-B	PSB2B_ARATH	Arabidopsis thaliana	22 kDa	0.89	0.05	sprot_20130530.fasta	5	0.131	LVAASGEPGDR_NGIPLSTAAAANFTR
Transketolase, chloroplastic	TKTC_SPIOL	Spinacia oleracea	80 kDa	0.89	0.05	sprot_20130530.fasta	3	0.0256	FLAIDAVEK_NGNTGYDEIR
Enoyl-ACP reductase 1-1	D8KXZ6_ARAHY	Arachis hypogaea	41 kDa	0.89	0.09	uniprot_trembl_130912.fasta	6	0.0771	AIGFIDMMIDYSIANAPLQK_VNTISAGPLR
Predicted protein	B9HU92_POPTR	Populus trichocarpa	43 kDa	0.89	0.11	uniprot_trembl_130912.fasta	4	0.0611	GGTLLEIFSELMGR_QVDEAIAQAK
Putative uncharacterized protein	B7FJA2_MEDTR	Medicago truncatula	26 kDa	0.89	0.17	uniprot_trembl_130912.fasta	2	0.16	DLTGDISGLGPFELEALQDWEYK_MFYGPGGPYALFAGK
RuBisCO large subunit-binding protein subunit alpha (Fragment)	RUBA_RICCO	Ricinus communis	52 kDa	0.92	-0.78	sprot_20130530.fasta	12	0.22	AIELPDPMENAGAALIR_APLLIIAEDVTGEALATLVVNK_AVASISAGNDELIGTMIADAIDK_LADAVGLTLGPR_NVVLDEFGSPK_TVQGLIEELEK
UDP-glucose 4-epimerase 5	UGE5_ARATH	Arabidopsis thaliana	39 kDa	0.92	-0.06	sprot_20130530.fasta	2	0.0798	TKLFIEEICR_YFNPVGAHPSGDIGEDPR
Thylakoid-bound ascorbate peroxidase (Precursor)	O04873_9ROSI	Cucurbita cv. Kurokawa Amakuri	46 kDa	0.92	0.02	uniprot_trembl_130912.fasta	5	0.145	DEELLVLPTDAALFEDPSFK_DGPGAPGGQSWTVQWLK_VDVVGPEQCPEEGR_YVEDQEAFFK
60S ribosomal protein L8-1	RL81_ARATH	Arabidopsis thaliana	28 kDa	0.94	-0.02	sprot_20130530.fasta	9	0.0891	AMIGQVAGGGR_GVVTEIIHDPGR
Eukaryotic peptide chain release factor subunit 1-1	ERF1X_ARATH	Arabidopsis thaliana	49 kDa	0.94	0.01	sprot_20130530.fasta	2	0.0528	TELSQSDMFDPR_YFEEISQDTGK
Leucine aminopeptidase, chloroplastic	AMPL_SOLTU	Solanum tuberosum	60 kDa	0.94	0.04	sprot_20130530.fasta	10	0.0768	GLTFDSGGYNLK_IASTYSDVITVNILDAEQCK_TIEVNNTDAEGR
Uncharacterized protein	M5VZS0_PRUPE	Prunus persica	27 kDa	0.94	0.1	uniprot_trembl_130912.fasta	5	0.047	VIACVGETLEQR
Putative uncharacterized protein	D8RV35_SELML	Selaginella moellendorffii	71 kDa	1	-0.31	uniprot_trembl_130912.fasta	3	0.064	DINEVILVGGSTR_IINEPTAASLAYGFER_QFAAEEISAQVLR
ATP synthase subunit beta	F6GTT2_VITVI	Vitis vinifera	59 kDa	1	-0.19	uniprot_trembl_130912.fasta	170	0.399	DAEGQDVLLFIDNIFR_FTQANSEVSALLGR_IGLFGGAGVGK_IINVIGEPIDER_IPSAVGYQPTLATDLGGLQER_ITDEFTGAGAIGQVCQVIGAVVDVR_LVLEVAQHLGENMVR_NLQDIIAILGMDELSEDDK_NLQDIIAILGMDELSEDDKLTVAR_TIAMDGTEGLVR_TVLIMELINNVAK_VGLTGLTVAEHFR_VLNTGSPITVPVGR_VVDLLAPYQR_YDDLSEQSFYMVGGIEEVIAK
Glucose-6-phosphate isomerase	E0CQ39_VITVI	Vitis vinifera	63 kDa	1	-0.17	uniprot_trembl_130912.fasta	22	0.141	EWISAALGPSAVAK_GVSIDGVPLPFEAGEIDFGEPGTNGQHSFYQLIHQGR_NITGLNPETTLVVVVSK_TFTTAETMLNAR
Peptidyl-prolyl cis-trans isomerase	G3CU70_MOMCH	Momordica charantia	18 kDa	1	-0.03	uniprot_trembl_130912.fasta	32	0.169	HVVFGQIVDGMDVVK_VFFDMTIGGQPAGR
Uncharacterized protein	K4C4W6_SOLLC	Solanum lycopersicum	50 kDa	1	-0.01	uniprot_trembl_130912.fasta	7	0.074	ALTVPELTQQMWDAK_GHYTEGAELIDSVLDVVR
2,3-bisphosphoglycerate-independent phosphoglycerate mutase	PMGI_MESCR	Mesembryanthemum crystallinum	61 kDa	1	-0.01	sprot_20130530.fasta	33	0.136	AVGLPTEDDMGNSEVGHNALGAGR_GWDAQVLGEAPYK_LDQLQLLLK_TSGEYLVHNGVR_VHILTDGR_YLVSPPEIER
Proteasome subunit beta type	B7FH05_MEDTR	Medicago truncatula	23 kDa	1	0	uniprot_trembl_130912.fasta	2	0.127	LVAASGEPGDR_NGIPLTTAAAANFTR
40S ribosomal protein S8	A5AUZ0_VITVI	Vitis vinifera	25 kDa	1	0.02	uniprot_trembl_130912.fasta	2	0.122	LDTGNYSWGSEAVTR_SAIVQVDAAPFK
Putative pyruvate dehydrogenase E3 subunit	B5LAW5_CAPAN	Capsicum annuum	61 kDa	1	0.03	uniprot_trembl_130912.fasta	2	0.051	ALAENEGEGIAK_ELKDTLEVDAALIATGR
Uncharacterized protein	K4DF81_SOLLC	Solanum lycopersicum	36 kDa	1	0.05	uniprot_trembl_130912.fasta	1	0.052	DVVSFLSWAAEPEMEER
40S ribosomal protein S6	A2XHI9_ORYSI	Oryza sativa subsp. indica	29 kDa	1	0.05	uniprot_trembl_130912.fasta	5	0.132	GCIVSQDLSVINLVIVK_KGDNDLPGLTDTEKPR
40S ribosomal protein S3, putative	B9RK17_RICCO	Ricinus communis	26 kDa	1	0.16	uniprot_trembl_130912.fasta	5	0.133	ELAEDGYSGVEVR_KFVADGVFFAELNEVLTR
